# Supplementary material for: The Mi-2 nucleosome remodeler and the Rpd3 histone deacetylase are involved in piRNA-guided heterochromatin formation
Source: Nat Commun. 2020 Jun 4;11:2818. doi: 10.1038/s41467-020-16635-5 (PMC7272611; doi:10.1038/s41467-020-16635-5)
Supplement: Supplementary file 5 — Supplementary Data 1 [file 41467_2020_16635_MOESM5_ESM.xlsx]

## Sheet: Feuil1
Annotation	Gene Symbol	sum intensity GST/M	sum intensity GTSF1/M	ratio GST-Gtsf1_GST
LD17611p OS=Drosophila melanogaster GN=U3-55K PE=1 SV=1	U3-55K	0.00187793	2.06573e+06	1.1e+09
CG9634, isoform A OS=Drosophila melanogaster GN=goe PE=1 SV=1	goe	0.0009999	419958	420000001
Protein piwi OS=Drosophila melanogaster GN=piwi PE=1 SV=1	piwi	0.00102965	267710	2.6e+08
60S ribosomal protein L3 OS=Drosophila melanogaster GN=RpL3 PE=1 SV=3	RpL3	0.00213265	490510	2.3e+08
CG33123, isoform A OS=Drosophila melanogaster GN=CG33123 PE=1 SV=2	CG33123	0.000741895	118703	160000001
CG11876, isoform A OS=Drosophila melanogaster GN=CG11876 PE=1 SV=1	CG11876	0.00254259	305111	120000001
CG4164 OS=Drosophila melanogaster GN=CG4164 PE=1 SV=1	CG4164	0.00248818	298582	120000001
Probable methylmalonate-semialdehyde dehydrogenase [acylating], mitochondrial OS=Drosophila melanogaster GN=CG17896 PE=2 SV=1	CG17896	0.00178763	196639	1.1e+08
Heat shock protein 68 OS=Drosophila melanogaster GN=Hsp68 PE=1 SV=1	Hsp68	0.00143472	157819	1.1e+08
Stretchin-Mlck, isoform T OS=Drosophila melanogaster GN=Strn-Mlck PE=1 SV=1	Strn-Mlck	0.000112873	11174.4	9.9e+07
Target of rapamycin OS=Drosophila melanogaster GN=Tor PE=1 SV=1	Tor	0.000356062	33825.9	95000001
CG14440, isoform A OS=Drosophila melanogaster GN=CG14440-RA PE=2 SV=1	CG14440-RA	0.0029163	253718	8.7e+07
Ubiquitin carboxyl-terminal hydrolase 36 OS=Drosophila melanogaster GN=scny PE=1 SV=3	scny	0.000877039	70163.1	8e+07
Chromodomain-helicase-DNA-binding protein Mi-2 homolog OS=Drosophila melanogaster GN=Mi-2 PE=1 SV=2	Mi-2	0.000446309	32580.6	7.3e+07
Transcription elongation factor SPT6 OS=Drosophila melanogaster GN=Spt6 PE=1 SV=1	Spt6	0.000479685	31179.5	6.5e+07
Supporter of activation of yellow protein OS=Drosophila melanogaster GN=e(y)3 PE=2 SV=3	e(y)3	0.000470389	29634.5	6.3e+07
Condensin complex subunit 1 OS=Drosophila melanogaster GN=Cap-D2 PE=1 SV=1	Cap-D2	0.000635324	38754.8	6.1e+07
Dynein heavy chain, cytoplasmic OS=Drosophila melanogaster GN=Dhc64C PE=2 SV=2	Dhc64C	0.000188733	10946.5	5.8e+07
CG5787, isoform A OS=Drosophila melanogaster GN=CG5787 PE=1 SV=2	CG5787	0.000998004	56886.2	5.7e+07
Nucleoporin 93kD-1 OS=Drosophila melanogaster GN=Nup93-1 PE=1 SV=1	Nup93-1	0.00106621	59707.9	56000001
60S ribosomal protein L27a OS=Drosophila melanogaster GN=RpL27A PE=1 SV=2	RpL27A	0.00587889	329218	56000001
Structural maintenance of chromosomes protein OS=Drosophila melanogaster GN=glu PE=1 SV=1	glu	0.000625861	30667.2	4.9e+07
Glycerol-3-phosphate dehydrogenase OS=Drosophila melanogaster GN=Gpo-1 PE=1 SV=1	Gpo-1	0.00124425	59723.8	4.8e+07
Bipolar kinesin KRP-130 OS=Drosophila melanogaster GN=Klp61F PE=1 SV=2	Klp61F	0.000825832	38814.1	4.7e+07
Elongation factor Tu OS=Drosophila melanogaster GN=EfTuM PE=1 SV=1	EfTuM	0.00185322	85248.3	4.6e+07
Probable elongation factor 1-delta OS=Drosophila melanogaster GN=eEF1delta PE=1 SV=1	eEF1delta	0.00345781	159059	4.6e+07
Succinyl-CoA ligase [ADP/GDP-forming] subunit alpha, mitochondrial OS=Drosophila melanogaster GN=Scsalpha PE=2 SV=3	Scsalpha	0.00290951	130928	45000001
AT13736p OS=Drosophila melanogaster GN=UQCR-Q PE=1 SV=1	UQCR-Q	0.0099108	436075	4.4e+07
Guanine nucleotide exchange factor subunit Rich OS=Drosophila melanogaster GN=Rich PE=1 SV=1	Rich	0.000628694	27033.8	4.3e+07
CG33490 OS=Drosophila melanogaster GN=CG6110 PE=2 SV=1	CG6110	0.00164799	70863.5	4.3e+07
Cathepsin L OS=Drosophila melanogaster GN=Cp1 PE=2 SV=2	Cp1	0.00240558	98628.8	4.1e+07
CG7878 OS=Drosophila melanogaster GN=CG7878 PE=1 SV=1	CG7878	0.00127356	49668.9	3.9e+07
Probable cytochrome c oxidase subunit 7A, mitochondrial OS=Drosophila melanogaster GN=CG9603 PE=1 SV=1	CG9603	0.010101	393939	3.9e+07
Putative ATP synthase subunit f, mitochondrial OS=Drosophila melanogaster GN=CG4692 PE=1 SV=1	CG4692	0.00801282	312500	3.9e+07
Sterile20-like kinase, isoform B OS=Drosophila melanogaster GN=slik PE=1 SV=2	slik	0.000520779	18748	3.6e+07
Sodium/potassium-transporting ATPase subunit alpha OS=Drosophila melanogaster GN=Atpalpha PE=1 SV=3	Atpalpha	0.000865576	30295.2	35000001
GH01087p OS=Drosophila melanogaster GN=Nup93-2 PE=1 SV=1	Nup93-2	0.00110448	38656.9	35000001
Elongation factor 2 OS=Drosophila melanogaster GN=EF2 PE=1 SV=4	EF2	0.00105932	37076.3	35000001
ATP-dependent RNA helicase WM6 OS=Drosophila melanogaster GN=Hel25E PE=1 SV=1	Hel25E	0.00205677	69930.1	34000001
CG1444 OS=Drosophila melanogaster GN=CG1444 PE=1 SV=1	CG1444	0.00284981	94043.9	33000001
Division abnormally delayed protein OS=Drosophila melanogaster GN=dally PE=1 SV=1	dally	0.00144949	47833	3.3e+07
RH48056p OS=Drosophila melanogaster GN=RpL34b PE=1 SV=1	RpL34b	0.00542888	179153	3.3e+07
40S ribosomal protein S28 OS=Drosophila melanogaster GN=RpS28b PE=1 SV=2	RpS28b	0.0133869	428380	32000001
Lethal (2) k09913, isoform G OS=Drosophila melanogaster GN=l(2)k09913 PE=1 SV=1	l(2)k09913	0.00300481	96153.8	3.2e+07
GH13793p OS=Drosophila melanogaster GN=Opa1 PE=1 SV=1	Opa1	0.000933358	28934.1	31000001
CG11999 OS=Drosophila melanogaster GN=CG11999 PE=1 SV=1	CG11999	0.0042337	131245	31000001
LD47396p OS=Drosophila melanogaster GN=Tcp-1eta PE=1 SV=2	Tcp-1eta	0.00168492	52232.5	3.1e+07
C-terminal-binding protein OS=Drosophila melanogaster GN=CtBP PE=1 SV=3	CtBP	0.001972	59159.9	3e+07
FI21448p1 OS=Drosophila melanogaster GN=l(1)1Bi PE=1 SV=1	l(1)1Bi	0.000782534	22693.5	2.9e+07
Ankyrin, isoform B OS=Drosophila melanogaster GN=Ank PE=1 SV=1	Ank	0.000588028	16464.8	2.8e+07
DNA replication-related element factor, isoform A OS=Drosophila melanogaster GN=Dref PE=1 SV=2	Dref	0.00123946	34705	2.8e+07
LD24308p OS=Drosophila melanogaster GN=l(1)G0193 PE=1 SV=1	l(1)G0193	0.00129719	35024	27000001
CG7834, isoform A OS=Drosophila melanogaster GN=CG7834 PE=1 SV=1	CG7834	0.00367647	99264.7	27000001
Protein NipSnap OS=Drosophila melanogaster GN=Nipsnap PE=2 SV=2	Nipsnap	0.00312989	81377.2	2.6e+07
LD25118p OS=Drosophila melanogaster GN=mRpL37 PE=1 SV=3	mRpL37	0.00218675	56855.5	26000001
Nipped-B protein OS=Drosophila melanogaster GN=Nipped-B PE=1 SV=3	Nipped-B	0.00042269	10989.9	2.6e+07
ATP-dependent RNA helicase bel OS=Drosophila melanogaster GN=bel PE=1 SV=1	bel	0.00117606	29401.4	25000001
Eukaryotic translation initiation factor 4G, isoform A OS=Drosophila melanogaster GN=eIF4G PE=1 SV=3	eIF4G	0.000543981	13599.5	25000001
DNA-directed RNA polymerase I subunit RPA1 OS=Drosophila melanogaster GN=RpI1 PE=1 SV=2	RpI1	0.000539695	12413	23000001
Importin subunit alpha OS=Drosophila melanogaster GN=Pen PE=1 SV=2	Pen	0.0017304	39799.3	23000001
DnaJ homolog subfamily C member 25 homolog OS=Drosophila melanogaster GN=CG7872 PE=2 SV=1	CG7872	0.00250878	55193.2	22000001
Arc42 OS=Drosophila melanogaster GN=Arc42 PE=1 SV=1	Arc42	0.002292	50424	22000001
Aldehyde dehydrogenase OS=Drosophila melanogaster GN=Aldh PE=1 SV=1	Aldh	0.001755	38610	2.2e+07
NADH dehydrogenase [ubiquinone] 1 alpha subcomplex subunit 10, mitochondrial OS=Drosophila melanogaster GN=ND42 PE=2 SV=2	ND42	0.00213356	44804.8	2.1e+07
GH24511p OS=Drosophila melanogaster GN=Uba1 PE=1 SV=1	Uba1	0.000765228	16069.8	21000001
Lethal (1) G0193, isoform B OS=Drosophila melanogaster GN=l(1)G0193 PE=1 SV=1	l(1)G0193	0.00132732	27873.6	21000001
BcDNA.GH12558 OS=Drosophila melanogaster GN=Mtpalpha PE=1 SV=1	Mtpalpha	0.00119019	23803.9	20000001
CG10077, isoform D OS=Drosophila melanogaster GN=CG10077 PE=1 SV=1	CG10077	0.0011343	22686	20000001
40S ribosomal protein S10a OS=Drosophila melanogaster GN=RpS10a PE=1 SV=1	RpS10a	0.00548847	109769	20000001
CG5028, isoform A OS=Drosophila melanogaster GN=CG5028 PE=1 SV=1	CG5028	0.00225225	42792.8	1.9e+07
CG7033 OS=Drosophila melanogaster GN=CG7033 PE=1 SV=2	CG7033	0.00172325	32741.7	19000001
CG14786 OS=Drosophila melanogaster GN=Lrpprc2 PE=1 SV=1	Lrpprc2	0.000832501	15817.5	19000001
Ferrochelatase, mitochondrial OS=Drosophila melanogaster GN=FeCh PE=2 SV=1	FeCh	0.00229516	43608	19000001
Cytochrome b-c1 complex subunit Rieske, mitochondrial OS=Drosophila melanogaster GN=RFeSP PE=1 SV=3	RFeSP	0.00402253	76428	19000001
LD20667p OS=Drosophila melanogaster GN=Zir PE=1 SV=2	Zir	0.00042633	8100.27	19000001
60S ribosomal protein L38 OS=Drosophila melanogaster GN=RpL38 PE=1 SV=1	RpL38	0.01221	231990	19000001
DNA-directed RNA polymerase I subunit RPA2 OS=Drosophila melanogaster GN=RpI135 PE=2 SV=2	RpI135	0.000779059	14802.1	1.9e+07
Eukaryotic translation initiation factor 2 subunit 1 OS=Drosophila melanogaster GN=eIF-2alpha PE=2 SV=1	eIF-2alpha	0.00258933	46608	1.8e+07
Centrosome-associated zinc finger protein CP190 OS=Drosophila melanogaster GN=Cp190 PE=1 SV=2	Cp190	0.000822368	14802.6	18000001
Integrator 1 OS=Drosophila melanogaster GN=IntS1 PE=1 SV=2	IntS1	0.000425622	7661.2	18000001
Gp150 protein OS=Drosophila melanogaster GN=Gp150 PE=1 SV=1	Gp150	0.000846883	14397	17000001
Zinc finger protein on ecdysone puffs OS=Drosophila melanogaster GN=Pep PE=1 SV=1	Pep	0.00128205	21794.9	17000001
Ras-like protein 1 OS=Drosophila melanogaster GN=Ras85D PE=1 SV=2	Ras85D	0.00463392	78776.6	17000001
AT03632p OS=Drosophila melanogaster GN=CG6310 PE=1 SV=1	CG6310	0.00446429	75892.9	17000001
CG30159, isoform A OS=Drosophila melanogaster GN=CG3364 PE=1 SV=1	CG3364	0.0036245	57992	16000001
AT14148p OS=Drosophila melanogaster GN=CG2604 PE=1 SV=1	CG2604	0.0021173	33876.8	1.6e+07
Anion exchange protein OS=Drosophila melanogaster GN=CG8177 PE=1 SV=2	CG8177	0.000700722	11211.5	1.6e+07
Integrator complex subunit 3 homolog OS=Drosophila melanogaster GN=IntS3 PE=1 SV=1	IntS3	0.000807298	12109.5	15000001
Bancal, isoform A OS=Drosophila melanogaster GN=bl PE=1 SV=1	bl	0.00199164	29874.5	15000001
CG1702-PA OS=Drosophila melanogaster GN=GstT3 PE=3 SV=2	GstT3	0.00372578	55886.7	15000001
RE12383p OS=Drosophila melanogaster GN=Su(var)2-HP2 PE=1 SV=1	Su(var)2-HP2	0.000568182	8522.73	15000001
CG5482, isoform A OS=Drosophila melanogaster GN=CG5482 PE=1 SV=1	CG5482	0.00223065	33459.7	1.5e+07
Pih1D1, isoform D OS=Drosophila melanogaster GN=Pih1D1 PE=1 SV=5	Pih1D1	0.000784191	10978.7	1.4e+07
RE63021p OS=Drosophila melanogaster GN=Rap2l PE=1 SV=1	Rap2l	0.00489237	68493.2	1.4e+07
Succinyl-CoA ligase subunit beta OS=Drosophila melanogaster GN=Sucb PE=1 SV=1	Sucb	0.00222173	31104.2	14000001
CG3678, isoform A OS=Drosophila melanogaster GN=CG17556-RA PE=1 SV=2	CG17556-RA	0.00305623	42787.3	14000001
Krotzkopf verkehrt, isoform A OS=Drosophila melanogaster GN=kkv PE=4 SV=1	kkv	0.000547315	7662.42	14000001
CG18273 OS=Drosophila melanogaster GN=CG18273 PE=1 SV=3	CG18273	0.000634437	8882.12	1.4e+07
CG13185 OS=Drosophila melanogaster GN=CG13185 PE=1 SV=2	CG13185	0.000158496	2218.95	1.4e+07
Ribonucleoside-diphosphate reductase large subunit OS=Drosophila melanogaster GN=RnrL PE=1 SV=2	RnrL	0.0010879	14142.7	1.3e+07
CG1236 OS=Drosophila melanogaster GN=CG1236 PE=1 SV=2	CG1236	0.00260756	33898.3	1.3e+07
RRP12-like protein OS=Drosophila melanogaster GN=CG2691 PE=1 SV=2	CG2691	0.000651636	8471.26	13000001
CG31739, isoform A OS=Drosophila melanogaster GN=mdy PE=1 SV=3	mdy	0.000823452	10704.9	13000001
CG6961 OS=Drosophila melanogaster GN=CG6961 PE=1 SV=2	CG6961	0.0018875	24537.6	13000001
DnaJ-like-2, isoform A OS=Drosophila melanogaster GN=Droj2 PE=1 SV=1	Droj2	0.00221239	28761.1	13000001
Cathepsin B1, isoform A OS=Drosophila melanogaster GN=CtsB1 PE=1 SV=1	CtsB1	0.0026738	34759.4	13000001
CG12050 OS=Drosophila melanogaster GN=CG12050-RB PE=1 SV=2	CG12050-RB	0.00083382	10839.7	13000001
Probable 60S ribosomal protein L37-A OS=Drosophila melanogaster GN=RpL37a PE=1 SV=1	RpL37a	0.0093985	122180	13000001
CG6459 protein OS=Drosophila melanogaster GN=P32 PE=1 SV=1	P32	0.00345304	44889.5	1.3e+07
Eukaryotic translation initiation factor 2 subunit 3 OS=Drosophila melanogaster GN=eIF-2gamma PE=2 SV=1	eIF-2gamma	0.00194363	23323.6	1.2e+07
CG9172, isoform A OS=Drosophila melanogaster GN=ND-20 PE=1 SV=1	ND-20	0.00406835	48820.2	1.2e+07
Transcription-associated protein 1 OS=Drosophila melanogaster GN=Nipped-A PE=1 SV=3	Nipped-A	0.000229242	2750.91	12000001
Nuclear cap-binding protein subunit 1 OS=Drosophila melanogaster GN=Cbp80 PE=1 SV=1	Cbp80	0.00107331	12879.7	12000001
Eukaryotic translation initiation factor 3 subunit I OS=Drosophila melanogaster GN=Trip1 PE=1 SV=1	Trip1	0.00276702	33204.2	12000001
GST-containing FLYWCH zinc-finger protein OS=Drosophila melanogaster GN=gfzf PE=1 SV=1	gfzf	0.000838856	10066.3	12000001
Cdc42 homolog OS=Drosophila melanogaster GN=Cdc42 PE=1 SV=1	Cdc42	0.00467508	56101	12000001
FI01544p OS=Drosophila melanogaster GN=Rab1 PE=1 SV=1	Rab1	0.0043956	52747.3	12000001
CG7636-PA OS=Drosophila melanogaster GN=mRpL2 PE=1 SV=1	mRpL2	0.00304599	36551.9	12000001
CG33714, isoform A OS=Drosophila melanogaster GN=SLIRP1 PE=1 SV=1	SLIRP1	0.00997009	119641	12000001
CG9437 protein OS=Drosophila melanogaster GN=hng1 PE=1 SV=1	hng1	0.00274123	32894.7	12000001
Opossum, isoform A OS=Drosophila melanogaster GN=opm PE=1 SV=2	opm	0.00359971	43196.5	12000001
FI02994p OS=Drosophila melanogaster GN=Sec61beta PE=1 SV=1	Sec61beta	0.00976562	117188	12000001
Cytochrome c oxidase assembly factor 3, mitochondrial OS=Drosophila melanogaster GN=Ccdc56 PE=3 SV=1	Ccdc56	0.010142	121704	12000001
Guanine nucleotide-binding protein subunit alpha homolog OS=Drosophila melanogaster GN=cta PE=2 SV=1	cta	0.00189681	22761.8	12000001
CG2970, isoform A OS=Drosophila melanogaster GN=CG2970 PE=1 SV=2	CG2970	0.00246853	29622.3	1.2e+07
Dolichyl-diphosphooligosaccharide--protein glycosyltransferase subunit DAD1 OS=Drosophila melanogaster GN=l(2)k12914 PE=3 SV=1	l(2)k12914	0.00798722	95846.7	1.2e+07
CG8771, isoform C OS=Drosophila melanogaster GN=CG8771 PE=1 SV=1	CG8771	0.00046845	5152.95	1.1e+07
CG4849 OS=Drosophila melanogaster GN=CG4849 PE=1 SV=1	CG4849	0.000904323	9947.55	1.1e+07
Structural maintenance of chromosomes protein OS=Drosophila melanogaster GN=SMC1 PE=1 SV=1	SMC1	0.000700329	7703.62	11000001
CG8258 OS=Drosophila melanogaster GN=CG8258 PE=1 SV=1	CG8258	0.0016835	18518.5	11000001
O-glucosyltransferase rumi OS=Drosophila melanogaster GN=rumi PE=1 SV=1	rumi	0.002096	23056	11000001
Nicalin OS=Drosophila melanogaster GN=CG4972-RA PE=1 SV=2	CG4972-RA	0.00158479	17432.6	11000001
Mushroom body defect, isoform I OS=Drosophila melanogaster GN=mud PE=1 SV=1	mud	0.000412082	4532.91	11000001
Histone H3-like centromeric protein cid OS=Drosophila melanogaster GN=cid PE=1 SV=2	cid	0.00385356	42389.2	11000001
CAD protein OS=Drosophila melanogaster GN=r PE=1 SV=3	r	0.000405647	4462.11	11000001
CG10778, isoform B OS=Drosophila melanogaster GN=CG10778 PE=1 SV=2	CG10778	0.0028401	31241.1	11000001
CG43366 OS=Drosophila melanogaster GN=CG43366 PE=3 SV=2	CG43366	0.000426239	4688.63	11000001
CG32069-PA OS=Drosophila melanogaster GN=CG32069 PE=2 SV=2	CG32069	0.0110988	122087	11000001
LD04613p OS=Drosophila melanogaster GN=ltd PE=1 SV=1	ltd	0.00235018	25851.9	11000001
CG15439 OS=Drosophila melanogaster GN=CG15439 PE=1 SV=1	CG15439	0.000909918	10009.1	11000001
CG5590 OS=Drosophila melanogaster GN=CG5590 PE=1 SV=1	CG5590	0.00225581	22558.1	10000001
28S ribosomal protein S24, mitochondrial OS=Drosophila melanogaster GN=mRpS24 PE=3 SV=1	mRpS24	0.00519751	51975.1	10000001
ADP-ribosylation factor 3 OS=Drosophila melanogaster GN=Arf51F PE=2 SV=3	Arf51F	0.0050025	50025	10000001
Cyclin-dependent kinase 1 OS=Drosophila melanogaster GN=cdc2 PE=1 SV=1	cdc2	0.00290529	29052.9	1e+07
Antimeros, isoform A OS=Drosophila melanogaster GN=atms PE=1 SV=1	atms	0.00164582	16458.2	1e+07
CG8288-PA OS=Drosophila melanogaster GN=mRpL3 PE=1 SV=2	mRpL3	0.00246731	24426.4	9900001
26-29kD-proteinase OS=Drosophila melanogaster GN=26-29-p PE=1 SV=1	26-29-p	0.00161057	15944.6	9.9e+06
Mitochondrial ribosomal protein S5, isoform A OS=Drosophila melanogaster GN=mRpS5 PE=1 SV=1	mRpS5	0.00217581	21322.9	9800001
LD37257p OS=Drosophila melanogaster GN=RAF2 PE=1 SV=3	RAF2	0.000797385	7814.37	9.8e+06
Glycoprotein 93 OS=Drosophila melanogaster GN=Gp93 PE=1 SV=1	Gp93	0.00110889	10645.4	9600001
FI05376p OS=Drosophila melanogaster GN=pea PE=1 SV=1	pea	0.00070497	6767.71	9.6e+06
CG2064 OS=Drosophila melanogaster GN=CG2064 PE=1 SV=1	CG2064	0.00273523	25984.7	9500001
LD13852p OS=Drosophila melanogaster GN=Sin3A PE=1 SV=1	Sin3A	0.000453762	4310.74	9.5e+06
CG14235-PB, isoform B OS=Drosophila melanogaster GN=COX6B PE=1 SV=1	COX6B	0.0107759	101293	9400001
CG2247, isoform A OS=Drosophila melanogaster GN=CG2247 PE=1 SV=1	CG2247	0.000866026	8140.64	9.4e+06
Eukaryotic translation initiation factor 3 subunit A OS=Drosophila melanogaster GN=eIF3-S10 PE=1 SV=1	eIF3-S10	0.000747384	6950.67	9.3e+06
Branched-chain-amino-acid aminotransferase OS=Drosophila melanogaster GN=CG1673 PE=1 SV=2	CG1673	0.00201979	18582.1	9200001
MIP20544p OS=Drosophila melanogaster GN=smid PE=1 SV=2	smid	0.000997506	9177.06	9.2e+06
CG8778 OS=Drosophila melanogaster GN=CG8778 PE=1 SV=1	CG8778	0.00313578	28535.6	9100001
40S ribosomal protein S21 OS=Drosophila melanogaster GN=RpS21 PE=1 SV=1	RpS21	0.010917	98253.3	9000001
Lysine-specific demethylase lid OS=Drosophila melanogaster GN=lid PE=1 SV=1	lid	0.000490533	4414.79	9e+06
AT11343p OS=Drosophila melanogaster GN=CG32022 PE=1 SV=1	CG32022	0.00504032	44858.9	8.9e+06
Drab11 OS=Drosophila melanogaster GN=Rab11 PE=1 SV=1	Rab11	0.00412712	36318.6	8800001
Cenp-C, isoform A OS=Drosophila melanogaster GN=Cenp-C PE=1 SV=4	Cenp-C	0.000634518	5520.31	8700001
T-complex protein 1 subunit gamma OS=Drosophila melanogaster GN=Cctgamma PE=2 SV=2	Cctgamma	0.00168464	14656.3	8700001
Mesoderm-expressed 2, isoform B OS=Drosophila melanogaster GN=Mes2 PE=1 SV=1	Mes2	0.00208638	18151.5	8.7e+06
GTP-binding protein 128up OS=Drosophila melanogaster GN=128up PE=2 SV=2	128up	0.0024325	20919.5	8600001
CG8397 OS=Drosophila melanogaster GN=CG8397 PE=1 SV=1	CG8397	0.00359971	30957.5	8600001
CG7461, isoform B OS=Drosophila melanogaster GN=CG7461 PE=1 SV=2	CG7461	0.0014637	12587.8	8.6e+06
LD34181p OS=Drosophila melanogaster GN=SA PE=1 SV=2	SA	0.000769053	6460.05	8400001
CG9601 OS=Drosophila melanogaster GN=CG9601-RA PE=1 SV=2	CG9601-RA	0.00170853	14351.6	8400001
Elongation factor 1-gamma OS=Drosophila melanogaster GN=Ef1gamma PE=2 SV=2	Ef1gamma	0.00204332	16959.5	8.3e+06
BcDNA.LD27873 OS=Drosophila melanogaster GN=Nab2 PE=1 SV=1	Nab2	0.00088574	7351.64	8300001
LP04985p OS=Drosophila melanogaster GN=mRpL20 PE=1 SV=1	mRpL20	0.00576037	47811.1	8.3e+06
Mitochondrial import inner membrane translocase subunit TIM50-C OS=Drosophila melanogaster GN=ttm50 PE=2 SV=2	ttm50	0.0020145	16720.4	8.3e+06
DNA replication licensing factor MCM4 OS=Drosophila melanogaster GN=dpa PE=1 SV=2	dpa	0.00103573	8493.01	8200001
Glutathione S transferase T1 OS=Drosophila melanogaster GN=GstT1 PE=1 SV=1	GstT1	0.00376648	30885.1	8.2e+06
Female sterile (1) Yb OS=Drosophila melanogaster GN=fs(1)Yb PE=1 SV=1	fs(1)Yb	0.000851934	6985.86	8.2e+06
FI18644p1 OS=Drosophila melanogaster GN=Hmu PE=1 SV=1	Hmu	0.00157778	12937.8	8.2e+06
26S protease regulatory subunit 8 OS=Drosophila melanogaster GN=Rpt6 PE=1 SV=2	Rpt6	0.00218198	17674	8100001
Glycylpeptide N-tetradecanoyltransferase OS=Drosophila melanogaster GN=Nmt PE=2 SV=2	Nmt	0.00185874	14869.9	8e+06
RNA-binding protein Rsf1 OS=Drosophila melanogaster GN=Rsf1 PE=1 SV=1	Rsf1	0.00473485	37878.8	8e+06
C11.1, isoform A OS=Drosophila melanogaster GN=c11.1 PE=1 SV=2	c11.1	0.000518215	4093.9	7900001
Poly [ADP-ribose] polymerase OS=Drosophila melanogaster GN=Parp PE=2 SV=1	Parp	0.000879353	6946.89	7.9e+06
FI06460p OS=Drosophila melanogaster GN=mRpS18A PE=1 SV=3	mRpS18A	0.00561167	44332.2	7.9e+06
Kinesin-like protein OS=Drosophila melanogaster GN=Klp3A PE=1 SV=1	Klp3A	0.000736757	5746.7	7800001
Mitochondrial ribosomal protein S34 OS=Drosophila melanogaster GN=mRpS34 PE=1 SV=2	mRpS34	0.00462963	36111.1	7800001
GH07821p OS=Drosophila melanogaster GN=mRpS22 PE=1 SV=1	mRpS22	0.00218531	17045.5	7.8e+06
CG31510 OS=Drosophila melanogaster GN=CG31510-RA PE=1 SV=2	CG31510-RA	0.000773934	6036.69	7.8e+06
Nuclear RNA export factor 2 OS=Drosophila melanogaster GN=nxf2 PE=2 SV=1	nxf2	0.00103552	7973.49	7700001
Succinyl-CoA ligase subunit beta OS=Drosophila melanogaster GN=skap PE=1 SV=1	skap	0.0020429	15730.3	7.7e+06
Serine/threonine-protein phosphatase PP2A 65 kDa regulatory subunit OS=Drosophila melanogaster GN=Pp2A-29B PE=2 SV=4	Pp2A-29B	0.00152952	11777.3	7.7e+06
Nuclear pore complex protein Nup160 homolog OS=Drosophila melanogaster GN=Nup160 PE=1 SV=1	Nup160	0.000624337	4744.96	7.6e+06
IP18235p OS=Drosophila melanogaster GN=mRpL17 PE=1 SV=2	mRpL17	0.00479616	35971.2	7500001
CG3662, isoform A OS=Drosophila melanogaster GN=CG3662 PE=1 SV=1	CG3662	0.00275482	20661.2	7.5e+06
T-complex protein 1 subunit delta OS=Drosophila melanogaster GN=CG5525 PE=1 SV=1	CG5525	0.00175193	13139.5	7.5e+06
Protein penguin OS=Drosophila melanogaster GN=pen PE=2 SV=1	pen	0.00123077	9230.77	7.5e+06
RNA-binding protein lark OS=Drosophila melanogaster GN=lark PE=1 SV=1	lark	0.00250689	18551	7400001
26S proteasome non-ATPase regulatory subunit 1 OS=Drosophila melanogaster GN=Rpn2 PE=1 SV=1	Rpn2	0.000883939	6541.15	7.4e+06
Pds5, isoform A OS=Drosophila melanogaster GN=pds5 PE=1 SV=1	pds5	0.000720461	5259.37	7300001
Calcium-binding mitochondrial carrier protein Aralar1 OS=Drosophila melanogaster GN=aralar1 PE=2 SV=1	aralar1	0.00130361	9516.36	7.3e+06
Discs overgrown protein kinase OS=Drosophila melanogaster GN=dco PE=1 SV=2	dco	0.00208638	15230.5	7.3e+06
Pyruvate carboxylase OS=Drosophila melanogaster GN=PCB PE=1 SV=1	PCB	0.000754205	5430.27	7.2e+06
CG6750 OS=Drosophila melanogaster GN=CG6750 PE=1 SV=1	CG6750	0.00361664	25678.1	7.1e+06
Importin subunit alpha OS=Drosophila melanogaster GN=Kap-alpha3 PE=1 SV=1	Kap-alpha3	0.00175593	12291.5	7000001
Tyrosine--tRNA ligase, mitochondrial OS=Drosophila melanogaster GN=Aats-tyr-m PE=2 SV=1	Aats-tyr-m	0.00190331	13323.2	7e+06
Brahma associated protein 155 kDa OS=Drosophila melanogaster GN=mor PE=1 SV=3	mor	0.000761731	5255.94	6900001
Fork head domain-containing protein crocodile OS=Drosophila melanogaster GN=croc PE=2 SV=2	croc	0.00183554	12665.2	6900001
FI05224p OS=Drosophila melanogaster GN=Aats-thr PE=1 SV=2	Aats-thr	0.00116387	8030.73	6.9e+06
Kinesin-like protein OS=Drosophila melanogaster GN=Klp67A PE=1 SV=1	Klp67A	0.00108354	7368.08	6.8e+06
Protein tumorous imaginal discs, mitochondrial OS=Drosophila melanogaster GN=l(2)tid PE=1 SV=2	l(2)tid	0.00178253	12121.2	6.8e+06
Eukaryotic translation initiation factor 3 subunit C OS=Drosophila melanogaster GN=eIF3-S8 PE=1 SV=1	eIF3-S8	0.000947059	6345.3	6.7e+06
CG14981-PB, isoform B OS=Drosophila melanogaster GN=mge PE=1 SV=1	mge	0.00746269	50000	6.7e+06
Histone-lysine N-methyltransferase ash1 OS=Drosophila melanogaster GN=ash1 PE=1 SV=3	ash1	0.000406322	2722.36	6.7e+06
BcDNA.GH02384 OS=Drosophila melanogaster GN=BcDNA.GH02384 PE=2 SV=1	BcDNA.GH02384	0.00207943	13724.3	6600001
CG33506 OS=Drosophila melanogaster GN=CG33506-RA PE=1 SV=1	CG33506-RA	0.00274876	18141.8	6.6e+06
CG11076, isoform A OS=Drosophila melanogaster GN=CG11076-RA PE=1 SV=3	CG11076-RA	0.00314268	20113.1	6400001
Zinc finger protein hangover OS=Drosophila melanogaster GN=hang PE=1 SV=3	hang	0.000477122	3053.58	6.4e+06
26S proteasome regulatory complex subunit p39A OS=Drosophila melanogaster GN=Rpn9 PE=1 SV=1	Rpn9	0.00228624	14631.9	6.4e+06
LD10783p OS=Drosophila melanogaster GN=ScpX PE=1 SV=1	ScpX	0.00169578	10853	6.4e+06
Origin recognition complex subunit 4 OS=Drosophila melanogaster GN=Orc4 PE=1 SV=1	Orc4	0.00192678	12138.7	6300001
CG17078, isoform B OS=Drosophila melanogaster GN=CG17078-RA PE=1 SV=2	CG17078-RA	0.00148192	9336.1	6.3e+06
LD21576p OS=Drosophila melanogaster GN=Nap1 PE=1 SV=1	Nap1	0.00233973	14740.3	6.3e+06
Syncrip, isoform N OS=Drosophila melanogaster GN=Syp PE=1 SV=1	Syp	0.00138102	8562.35	6200001
CG13850, isoform A OS=Drosophila melanogaster GN=CG13850 PE=1 SV=3	CG13850	0.00161708	10025.9	6.2e+06
CG13097 OS=Drosophila melanogaster GN=CG13097 PE=1 SV=1	CG13097	0.00131475	8151.46	6.2e+06
CG6756-PA, isoform A OS=Drosophila melanogaster GN=Tom70 PE=1 SV=2	Tom70	0.00150784	9197.83	6100001
Bicoid stability factor OS=Drosophila melanogaster GN=bsf PE=1 SV=2	bsf	0.000636254	3881.15	6.1e+06
La-related protein 1 OS=Drosophila melanogaster GN=larp PE=1 SV=5	larp	0.000561672	3426.2	6.1e+06
Tim17b, isoform A OS=Drosophila melanogaster GN=Tim17b PE=1 SV=1	Tim17b	0.00549149	33498.1	6.1e+06
Probable maleylacetoacetate isomerase 1 OS=Drosophila melanogaster GN=GstZ1 PE=1 SV=1	GstZ1	0.00358809	21887.3	6.1e+06
CG7246 OS=Drosophila melanogaster GN=CG7246 PE=1 SV=1	CG7246	0.00142735	8421.35	5.9e+06
Nuclear RNA export factor 1 OS=Drosophila melanogaster GN=sbr PE=1 SV=2	sbr	0.00131234	7611.55	5800001
Probable 39S ribosomal protein L45, mitochondrial OS=Drosophila melanogaster GN=mRpL45 PE=2 SV=1	mRpL45	0.002405	13949	5800001
RNA-binding protein 8A OS=Drosophila melanogaster GN=tsu PE=1 SV=1	tsu	0.00526316	30526.3	5800001
Aconitase, isoform B OS=Drosophila melanogaster GN=Acon PE=1 SV=2	Acon	0.00117178	6679.17	5700001
Putative ATP-dependent RNA helicase me31b OS=Drosophila melanogaster GN=me31B PE=1 SV=3	me31B	0.00192641	10980.5	5700001
IP02458p OS=Drosophila melanogaster GN=mRpS14 PE=1 SV=2	mRpS14	0.00674764	38461.5	5700001
Dihydroorotate dehydrogenase (quinone), mitochondrial OS=Drosophila melanogaster GN=Dhod PE=2 SV=2	Dhod	0.00225683	12863.9	5.7e+06
Tyrosine-protein kinase Btk29A OS=Drosophila melanogaster GN=Btk29A PE=2 SV=2	Btk29A	0.00114495	6526.22	5.7e+06
Heat shock 70 kDa protein cognate 5 OS=Drosophila melanogaster GN=Hsc70-5 PE=1 SV=2	Hsc70-5	0.00135099	7700.62	5.7e+06
HL07956p OS=Drosophila melanogaster GN=mRpL18 PE=1 SV=1	mRpL18	0.0047259	26465	5600001
Protein suppressor of variegation 3-7 OS=Drosophila melanogaster GN=Su(var)3-7 PE=1 SV=4	Su(var)3-7	0.000714796	4002.86	5.6e+06
Profilin OS=Drosophila melanogaster GN=chic PE=1 SV=1	chic	0.00729395	40846.1	5.6e+06
LD05087p OS=Drosophila melanogaster GN=Rcd1 PE=1 SV=1	Rcd1	0.000926012	5093.07	5.5e+06
FI11703p OS=Drosophila melanogaster GN=vtd PE=1 SV=1	vtd	0.00125156	6883.61	5.5e+06
LD09786p OS=Drosophila melanogaster GN=Lhr PE=2 SV=1	Lhr	0.00258933	13982.4	5400001
Lysine--tRNA ligase OS=Drosophila melanogaster GN=Aats-lys PE=1 SV=1	Aats-lys	0.00154751	8356.55	5.4e+06
Glutathione peroxidase OS=Drosophila melanogaster GN=PHGPx PE=1 SV=1	PHGPx	0.00457666	24714	5.4e+06
CG1316 OS=Drosophila melanogaster GN=CG1316 PE=1 SV=2	CG1316	0.00190767	10110.6	5300001
CG18600 OS=Drosophila melanogaster GN=CG18600 PE=1 SV=1	CG18600	0.00228938	12133.7	5.3e+06
GH05406p OS=Drosophila melanogaster GN=mRpS30 PE=1 SV=1	mRpS30	0.00153681	8145.08	5.3e+06
CG4789 OS=Drosophila melanogaster GN=CG4789 PE=2 SV=2	CG4789	0.00333	17649	5.3e+06
LD06441p OS=Drosophila melanogaster GN=mRpS35 PE=1 SV=1	mRpS35	0.00265675	13815.1	5200001
Comb gap OS=Drosophila melanogaster GN=cg PE=1 SV=1	cg	0.0013563	7052.76	5200001
Splicing factor 3A subunit 3 OS=Drosophila melanogaster GN=noi PE=1 SV=1	noi	0.00171262	8734.37	5100001
Zinc finger protein 1 OS=Drosophila melanogaster GN=zfh1 PE=1 SV=2	zfh1	0.000858222	4376.93	5.1e+06
Drab5 OS=Drosophila melanogaster GN=Rab5 PE=1 SV=1	Rab5	0.00417711	20885.6	5000001
FI06804p OS=Drosophila melanogaster GN=mRpL15 PE=1 SV=1	mRpL15	0.00306654	15332.7	5000001
Brahma-associated protein of 60 kDa OS=Drosophila melanogaster GN=Bap60 PE=1 SV=1	Bap60	0.00172028	8429.38	4900001
Regulatory particle triple-A ATPase 4 OS=Drosophila melanogaster GN=Rpt4 PE=1 SV=3	Rpt4	0.00222816	10918	4.9e+06
Calpain-A OS=Drosophila melanogaster GN=CalpA PE=1 SV=2	CalpA	0.00106496	5218.32	4.9e+06
Isoleucyl-tRNA synthetase, isoform A OS=Drosophila melanogaster GN=Aats-ile PE=1 SV=1	Aats-ile	0.00070917	3404.01	4800001
26S proteasome non-ATPase regulatory subunit 14 OS=Drosophila melanogaster GN=Rpn11 PE=1 SV=1	Rpn11	0.00290867	13961.6	4800001
IGF-II mRNA-binding protein, isoform L OS=Drosophila melanogaster GN=Imp PE=1 SV=1	Imp	0.00143123	6726.78	4700001
NADH-cytochrome b5 reductase OS=Drosophila melanogaster GN=CG5946-RB PE=1 SV=1	CG5946-RB	0.00281294	13220.8	4.7e+06
Eukaryotic initiation factor 4A OS=Drosophila melanogaster GN=eIF-4a PE=1 SV=3	eIF-4a	0.00218103	10250.8	4.7e+06
SURF1-like protein OS=Drosophila melanogaster GN=Surf1 PE=2 SV=1	Surf1	0.00293772	13807.3	4.7e+06
L.2.35Df OS=Drosophila melanogaster GN=l(2)35Df PE=1 SV=1	l(2)35Df	0.000841397	3954.57	4.7e+06
Proliferating cell nuclear antigen OS=Drosophila melanogaster GN=PCNA PE=1 SV=2	PCNA	0.00347102	16313.8	4.7e+06
Babos, isoform A OS=Drosophila melanogaster GN=babos PE=2 SV=2	babos	0.00488998	22982.9	4.7e+06
Ras-related protein Rab6 OS=Drosophila melanogaster GN=Rab6 PE=1 SV=1	Rab6	0.00426076	20025.6	4.7e+06
40S ribosomal protein S5a OS=Drosophila melanogaster GN=RpS5a PE=1 SV=1	RpS5a	0.00393391	18489.4	4.7e+06
Ectopic P granules protein 5 homolog OS=Drosophila melanogaster GN=CG14299 PE=1 SV=2	CG14299	0.000356494	1639.87	4600001
Myosin heavy chain, non-muscle OS=Drosophila melanogaster GN=zip PE=1 SV=2	zip	0.000422833	1945.03	4.6e+06
LP09464p OS=Drosophila melanogaster GN=Nup133 PE=1 SV=2	Nup133	0.000740412	3405.89	4.6e+06
Uncharacterized protein CG7065 OS=Drosophila melanogaster GN=CG7065 PE=1 SV=1	CG7065	0.000731636	3365.53	4.6e+06
CG17259, isoform A OS=Drosophila melanogaster GN=CG17259 PE=1 SV=1	CG17259	0.00177242	8153.14	4.6e+06
G protein alpha i subunit OS=Drosophila melanogaster GN=Galphai PE=1 SV=2	Galphai	0.00246488	11338.4	4.6e+06
CTD nuclear envelope phosphatase 1 homolog OS=Drosophila melanogaster GN=Dd PE=2 SV=1	Dd	0.00351247	16157.4	4.6e+06
Serine/threonine-protein phosphatase Pgam5, mitochondrial OS=Drosophila melanogaster GN=Pgam5 PE=1 SV=1	Pgam5	0.00301659	13574.7	4.5e+06
Neurotactin OS=Drosophila melanogaster GN=Nrt PE=1 SV=3	Nrt	0.00107852	4745.47	4400001
26S proteasome regulatory complex subunit p50 OS=Drosophila melanogaster GN=Rpt5 PE=1 SV=1	Rpt5	0.00209293	9208.88	4.4e+06
CG1815, isoform C OS=Drosophila melanogaster GN=CG1815 PE=1 SV=1	CG1815	0.000550116	2420.51	4.4e+06
Mitochondrial ribosomal protein L44 OS=Drosophila melanogaster GN=mRpL44 PE=1 SV=1	mRpL44	0.00276014	12144.6	4.4e+06
26S proteasome non-ATPase regulatory subunit 11 OS=Drosophila melanogaster GN=Rpn6 PE=1 SV=1	Rpn6	0.0021173	9316.11	4.4e+06
LD30467p OS=Drosophila melanogaster GN=M1BP PE=1 SV=1	M1BP	0.00208073	9155.22	4.4e+06
FI07663p OS=Drosophila melanogaster GN=tex PE=1 SV=1	tex	0.00274876	12094.6	4.4e+06
Proline dehydrogenase 1, mitochondrial OS=Drosophila melanogaster GN=slgA PE=1 SV=2	slgA	0.00129702	5706.88	4.4e+06
CG4266, isoform A OS=Drosophila melanogaster GN=CG4266 PE=1 SV=2	CG4266	0.000767165	3375.53	4.4e+06
Non-specific lethal 1, isoform E OS=Drosophila melanogaster GN=nsl1 PE=1 SV=1	nsl1	0.000596303	2564.1	4300001
Signal peptidase complex catalytic subunit SEC11 OS=Drosophila melanogaster GN=twr PE=1 SV=1	twr	0.00476872	20505.5	4300001
Sodium/potassium-transporting ATPase subunit beta-2 OS=Drosophila melanogaster GN=nrv2 PE=1 SV=2	nrv2	0.00268384	11540.5	4.3e+06
Ras-like GTP-binding protein RhoL OS=Drosophila melanogaster GN=RhoL PE=2 SV=1	RhoL	0.00457247	19204.4	4.2e+06
Probable RNA helicase armi OS=Drosophila melanogaster GN=armi PE=1 SV=4	armi	0.000737626	3098.03	4.2e+06
CG9338, isoform B OS=Drosophila melanogaster GN=CG9338 PE=1 SV=1	CG9338	0.00635728	26700.6	4.2e+06
CG6020, isoform A OS=Drosophila melanogaster GN=ND-39 PE=1 SV=1	ND-39	0.00213721	8762.56	4.1e+06
LP04448p OS=Drosophila melanogaster GN=msps PE=1 SV=3	msps	0.000442791	1771.17	4e+06
GH16429p OS=Drosophila melanogaster GN=RagC-D PE=1 SV=1	RagC-D	0.00227583	9103.32	4e+06
Transcription termination factor 2 OS=Drosophila melanogaster GN=lds PE=1 SV=2	lds	0.000845309	3381.23	4e+06
CG3056-PA, isoform A OS=Drosophila melanogaster GN=ssx PE=1 SV=1	ssx	0.00187406	7496.25	4e+06
CG1309 OS=Drosophila melanogaster GN=CG1309 PE=1 SV=1	CG1309	0.00171321	6852.84	4e+06
Histidyl-tRNA synthetase, isoform C OS=Drosophila melanogaster GN=Aats-his PE=1 SV=1	Aats-his	0.00163452	6374.63	3900001
CG3446, isoform B OS=Drosophila melanogaster GN=ND-B16.6 PE=1 SV=1	ND-B16.6	0.00563698	21984.2	3900001
39S ribosomal protein L33, mitochondrial OS=Drosophila melanogaster GN=mRpL33 PE=3 SV=2	mRpL33	0.0130039	50715.2	3900001
AT14917p OS=Drosophila melanogaster GN=omd PE=1 SV=2	omd	0.00088574	3454.39	3.9e+06
Lethal (1) G0230, isoform A OS=Drosophila melanogaster GN=ATPsyndelta PE=1 SV=1	ATPsyndelta	0.00598086	23325.4	3.9e+06
Casein kinase II subunit beta OS=Drosophila melanogaster GN=CkIIbeta PE=2 SV=2	CkIIbeta	0.00369413	14407.1	3.9e+06
Glutathione S transferase D9, isoform A OS=Drosophila melanogaster GN=GstD9 PE=1 SV=1	GstD9	0.00393082	15330.2	3.9e+06
Apoptosis inhibitor 5 homolog OS=Drosophila melanogaster GN=Aac11 PE=2 SV=1	Aac11	0.00166973	6344.97	3800001
DNA repair protein RAD50 OS=Drosophila melanogaster GN=rad50 PE=2 SV=4	rad50	0.000657635	2499.01	3.8e+06
MEP-1, isoform A OS=Drosophila melanogaster GN=MEP-1 PE=1 SV=1	MEP-1	0.000806517	3064.76	3.8e+06
AP complex subunit beta OS=Drosophila melanogaster GN=AP-1-2beta PE=1 SV=1	AP-1-2beta	0.000988924	3757.91	3.8e+06
CG11137 OS=Drosophila melanogaster GN=CG11137 PE=1 SV=1	CG11137	0.00545256	20719.7	3.8e+06
Ribosomal RNA small subunit methyltransferase NEP1 OS=Drosophila melanogaster GN=CG3527 PE=3 SV=2	CG3527	0.00352858	13055.8	3700001
39S ribosomal protein L23, mitochondrial OS=Drosophila melanogaster GN=mRpL23 PE=2 SV=1	mRpL23	0.00559597	20705.1	3.7e+06
Kinesin-like protein OS=Drosophila melanogaster GN=pav PE=1 SV=1	pav	0.000994036	3677.93	3.7e+06
14-3-3 protein zeta OS=Drosophila melanogaster GN=14-3-3zeta PE=1 SV=1	14-3-3zeta	0.00354484	13115.9	3.7e+06
D19A OS=Drosophila melanogaster GN=D19A PE=1 SV=2	D19A	0.00104026	3848.96	3.7e+06
CG7879, isoform A OS=Drosophila melanogaster GN=CG7879-RB PE=1 SV=1	CG7879-RB	0.000913325	3379.3	3.7e+06
CG17691, isoform C OS=Drosophila melanogaster GN=CG17691 PE=1 SV=3	CG17691	0.00248509	9194.83	3.7e+06
Vesicle-fusing ATPase 2 OS=Drosophila melanogaster GN=Nsf2 PE=2 SV=2	Nsf2	0.00119933	4437.52	3.7e+06
GH21316p OS=Drosophila melanogaster GN=Ssadh PE=1 SV=1	Ssadh	0.00182017	6734.62	3.7e+06
ATP citrate lyase, isoform D OS=Drosophila melanogaster GN=ATPCL PE=1 SV=1	ATPCL	0.000824198	2967.12	3600001
Innexin inx2 OS=Drosophila melanogaster GN=Inx2 PE=1 SV=1	Inx2	0.00235516	8478.57	3600001
CG16838, isoform D OS=Drosophila melanogaster GN=elg1 PE=1 SV=2	elg1	0.000809651	2914.74	3600001
CG1009-PC, isoform C OS=Drosophila melanogaster GN=Psa PE=1 SV=1	Psa	0.000815129	2934.46	3.6e+06
CG40042 OS=Drosophila melanogaster GN=Tim23 PE=1 SV=1	Tim23	0.0045208	16274.9	3.6e+06
CG12203-PA OS=Drosophila melanogaster GN=ND-18 PE=1 SV=2	ND-18	0.00483793	17416.6	3.6e+06
Obg-like ATPase 1 OS=Drosophila melanogaster GN=CG1354 PE=1 SV=1	CG1354	0.00222816	8021.39	3.6e+06
GH08526p OS=Drosophila melanogaster GN=Ssl1 PE=1 SV=2	Ssl1	0.00205804	7408.93	3.6e+06
CG6105-PA OS=Drosophila melanogaster GN=ATPsynG PE=1 SV=1	ATPsynG	0.0092081	33149.2	3.6e+06
LD31571p OS=Drosophila melanogaster GN=mRpL1 PE=1 SV=2	mRpL1	0.00248324	8691.34	3500001
3-hydroxyacyl-CoA dehydrogenase type-2 OS=Drosophila melanogaster GN=scu PE=1 SV=1	scu	0.00371885	13016	3500001
LD15650p OS=Drosophila melanogaster GN=pita PE=1 SV=1	pita	0.00127747	4471.13	3.5e+06
CG1703, isoform A OS=Drosophila melanogaster GN=CG1703 PE=1 SV=1	CG1703	0.000985416	3448.96	3.5e+06
CG3995 OS=Drosophila melanogaster GN=CG3995 PE=1 SV=1	CG3995	0.00267165	9350.79	3.5e+06
39S ribosomal protein L19, mitochondrial OS=Drosophila melanogaster GN=mRpL19 PE=2 SV=1	mRpL19	0.00276472	9676.53	3.5e+06
CG3680, isoform A OS=Drosophila melanogaster GN=HIPP1 PE=1 SV=2	HIPP1	0.0010007	3402.38	3400001
CG8368, isoform B OS=Drosophila melanogaster GN=CG8368 PE=1 SV=1	CG8368	0.00130429	4434.59	3.4e+06
CG9248, isoform A OS=Drosophila melanogaster GN=CG9248 PE=1 SV=1	CG9248	0.00180018	6120.61	3.4e+06
Rap1 interacting factor 1 homolog OS=Drosophila melanogaster GN=Rif1 PE=1 SV=1	Rif1	0.000638081	2169.47	3.4e+06
GH16740p OS=Drosophila melanogaster GN=GstT4 PE=1 SV=1	GstT4	0.00362845	12336.7	3.4e+06
CG5254, isoform A OS=Drosophila melanogaster GN=EG:BACR19J1.2 PE=1 SV=1	EG:BACR19J1.2	0.00297885	9830.21	3300001
DNA replication licensing factor Mcm5 OS=Drosophila melanogaster GN=Mcm5 PE=1 SV=1	Mcm5	0.0012164	4014.11	3.3e+06
CG12863 OS=Drosophila melanogaster GN=CG12863 PE=4 SV=1	CG12863	0.00195886	6464.25	3.3e+06
CG34200 OS=Drosophila melanogaster GN=CG34200 PE=4 SV=1	CG34200	0.0170648	56314	3.3e+06
Protein cornichon OS=Drosophila melanogaster GN=cni PE=1 SV=1	cni	0.00591017	19503.6	3.3e+06
Cullin-associated NEDD8-dissociated protein 1 OS=Drosophila melanogaster GN=Cand1 PE=2 SV=1	Cand1	0.00071803	2297.7	3.2e+06
MIP08013p1 OS=Drosophila melanogaster GN=Mpcp PE=1 SV=1	Mpcp	0.00257533	8241.05	3.2e+06
Signal recognition particle subunit SRP72 OS=Drosophila melanogaster GN=Srp72 PE=1 SV=1	Srp72	0.00137344	4395	3.2e+06
Phosphatidylinositol 4-kinase III alpha, isoform C OS=Drosophila melanogaster GN=PI4KIIIalpha PE=1 SV=3	PI4KIIIalpha	0.000417345	1335.5	3.2e+06
CG4882, isoform A OS=Drosophila melanogaster GN=CG4882 PE=1 SV=1	CG4882	0.00218914	6786.34	3100001
Probable 26S proteasome non-ATPase regulatory subunit 3 OS=Drosophila melanogaster GN=Rpn3 PE=2 SV=1	Rpn3	0.00178667	5538.68	3100001
Vesicle-fusing ATPase 1 OS=Drosophila melanogaster GN=comt PE=2 SV=1	comt	0.00121212	3757.58	3100001
CG9302 OS=Drosophila melanogaster GN=CG9302-RA PE=1 SV=1	CG9302-RA	0.00172682	5353.14	3.1e+06
39S ribosomal protein L41, mitochondrial OS=Drosophila melanogaster GN=mRpL41 PE=2 SV=1	mRpL41	0.00539084	16711.6	3.1e+06
RE58623p OS=Drosophila melanogaster GN=Spt-I PE=1 SV=1	Spt-I	0.00190476	5904.76	3.1e+06
39S ribosomal protein L51, mitochondrial OS=Drosophila melanogaster GN=mRpL51 PE=2 SV=2	mRpL51	0.0049456	14836.8	3000001
Glutamate carrier 1, isoform A OS=Drosophila melanogaster GN=GC1 PE=1 SV=1	GC1	0.00289603	8688.1	3e+06
F-actin-capping protein subunit alpha OS=Drosophila melanogaster GN=cpa PE=2 SV=1	cpa	0.00305437	9163.11	3e+06
Tyrosine-protein kinase Src64B OS=Drosophila melanogaster GN=Src64B PE=1 SV=3	Src64B	0.00158831	4764.93	3e+06
Lethal (2) k14505, isoform A OS=Drosophila melanogaster GN=l(2)k14505 PE=1 SV=1	l(2)k14505	0.0031407	9422.11	3e+06
CG15107, isoform A OS=Drosophila melanogaster GN=CG15107 PE=1 SV=1	CG15107	0.00355999	10680	3e+06
Protein spinster OS=Drosophila melanogaster GN=spin PE=1 SV=1	spin	0.00152022	4560.66	3e+06
Rabconnectin-3A OS=Drosophila melanogaster GN=Rbcn-3A PE=1 SV=3	Rbcn-3A	0.000265196	769.068	2.9e+06
GH13296p OS=Drosophila melanogaster GN=Mipp2 PE=1 SV=1	Mipp2	0.00189573	5497.63	2.9e+06
Isocitrate dehydrogenase [NADP] OS=Drosophila melanogaster GN=Idh PE=1 SV=1	Idh	0.00204374	5926.84	2.9e+06
CG5703, isoform A OS=Drosophila melanogaster GN=ND-24 PE=1 SV=1	ND-24	0.00373692	10837.1	2.9e+06
CG11781 OS=Drosophila melanogaster GN=CG11781 PE=1 SV=1	CG11781	0.00784314	22745.1	2.9e+06
Dynein light chain 1, cytoplasmic OS=Drosophila melanogaster GN=ctp PE=1 SV=1	ctp	0.0096432	27965.3	2.9e+06
28S ribosomal protein S7, mitochondrial OS=Drosophila melanogaster GN=mRpS7 PE=2 SV=1	mRpS7	0.00398089	11146.5	2800001
Proteasomal ubiquitin receptor ADRM1 homolog OS=Drosophila melanogaster GN=Rpn13 PE=1 SV=1	Rpn13	0.00238152	6668.26	2.8e+06
LD23102p OS=Drosophila melanogaster GN=zf30C PE=1 SV=2	zf30C	0.00113263	3171.37	2.8e+06
Nucleolar protein 14 homolog OS=Drosophila melanogaster GN=l(3)07882 PE=2 SV=2	l(3)07882	0.00102575	2872.09	2.8e+06
CG7654-PA OS=Drosophila melanogaster GN=Tom20 PE=1 SV=1	Tom20	0.00532765	14917.4	2.8e+06
ATP synthase subunit b, mitochondrial OS=Drosophila melanogaster GN=ATPsyn-b PE=2 SV=2	ATPsyn-b	0.00365764	10241.4	2.8e+06
Small nuclear ribonucleoprotein F OS=Drosophila melanogaster GN=SmF PE=1 SV=2	SmF	0.0102775	28777	2.8e+06
AT06125p OS=Drosophila melanogaster GN=CG6195 PE=1 SV=1	CG6195	0.00246245	6648.61	2700001
Protein suppressor of hairy wing OS=Drosophila melanogaster GN=su(Hw) PE=1 SV=2	su(Hw)	0.000945984	2554.16	2700001
Probable 28S ribosomal protein S16, mitochondrial OS=Drosophila melanogaster GN=mRpS16 PE=2 SV=1	mRpS16	0.0068918	18607.9	2700001
Lon protease homolog, mitochondrial OS=Drosophila melanogaster GN=Lon PE=1 SV=1	Lon	0.000869868	2348.64	2.7e+06
CG11208 OS=Drosophila melanogaster GN=CG11208 PE=1 SV=1	CG11208	0.0016072	4339.44	2.7e+06
Longitudinals lacking protein, isoforms H/M/V OS=Drosophila melanogaster GN=lola PE=1 SV=2	lola	0.00168663	4553.89	2.7e+06
CG10964-PA OS=Drosophila melanogaster GN=sni PE=1 SV=1	sni	0.00377358	9811.32	2.6e+06
Copper transporter 1A, isoform C OS=Drosophila melanogaster GN=Ctr1A PE=4 SV=1	Ctr1A	0.00373552	9712.37	2.6e+06
AT17625p OS=Drosophila melanogaster GN=mTTF PE=1 SV=1	mTTF	0.00207254	5388.6	2600001
CG9577 OS=Drosophila melanogaster GN=CG9577 PE=1 SV=2	CG9577	0.00295858	7692.31	2600001
BcDNA.GM09489 OS=Drosophila melanogaster GN=Srp54k PE=1 SV=1	Srp54k	0.00179115	4657	2600001
Actin-related protein 8 OS=Drosophila melanogaster GN=Arp8 PE=1 SV=1	Arp8	0.00147623	3838.21	2600001
CG14817, isoform B OS=Drosophila melanogaster GN=CG14817-RA PE=1 SV=1	CG14817-RA	0.00780031	20280.8	2600001
DEAD box protein 21E2 OS=Drosophila melanogaster GN=Dbp21E2 PE=1 SV=1	Dbp21E2	0.00167898	4365.35	2600001
CG3335 OS=Drosophila melanogaster GN=CG3335 PE=1 SV=1	CG3335	0.000963298	2504.58	2.6e+06
CG10979, isoform A OS=Drosophila melanogaster GN=CG10979 PE=1 SV=1	CG10979	0.000937647	2437.88	2.6e+06
Eukaryotic translation initiation factor 3 subunit E OS=Drosophila melanogaster GN=eIF3-S6 PE=2 SV=1	eIF3-S6	0.0019558	5085.08	2.6e+06
Mitochondrial ribosomal protein S11 OS=Drosophila melanogaster GN=mRpS11 PE=1 SV=1	mRpS11	0.00459348	11943	2.6e+06
Condensin complex subunit 2 OS=Drosophila melanogaster GN=barr PE=1 SV=1	barr	0.00120904	3022.61	2500001
LD18904p OS=Drosophila melanogaster GN=schlank PE=1 SV=2	schlank	0.00215889	5397.24	2500001
AAA family protein Bor OS=Drosophila melanogaster GN=bor PE=1 SV=2	bor	0.0014637	3659.25	2500001
FI07618p OS=Drosophila melanogaster GN=pfk PE=1 SV=2	pfk	0.0017307	4326.76	2500001
FI01736p OS=Drosophila melanogaster GN=mRpL30 PE=1 SV=1	mRpL30	0.00476644	11916.1	2.5e+06
CG2789-PA OS=Drosophila melanogaster GN=Tspo PE=1 SV=1	Tspo	0.00497265	12431.6	2.5e+06
Carboxypeptidase OS=Drosophila melanogaster GN=CG4572-RC PE=1 SV=1	CG4572-RC	0.00183993	4415.83	2.4e+06
Protein 60A OS=Drosophila melanogaster GN=gbb PE=1 SV=1	gbb	0.00193611	4646.66	2400001
FI21274p1 OS=Drosophila melanogaster GN=Trap1 PE=1 SV=1	Trap1	0.00128353	3080.48	2400001
Myosin-IA OS=Drosophila melanogaster GN=Myo31DF PE=2 SV=1	Myo31DF	0.000854555	2050.93	2400001
Troponin C-akin-1 protein OS=Drosophila melanogaster GN=Tina-1 PE=2 SV=1	Tina-1	0.0052521	12605	2400001
CG3909 OS=Drosophila melanogaster GN=CG3909 PE=1 SV=1	CG3909	0.00277162	6651.89	2400001
Dephospho-CoA kinase OS=Drosophila melanogaster GN=Dpck PE=1 SV=1	Dpck	0.0036914	8859.36	2.4e+06
Probable cytochrome P450 12e1, mitochondrial OS=Drosophila melanogaster GN=Cyp12e1 PE=2 SV=4	Cyp12e1	0.00167645	4023.47	2.4e+06
Valyl-tRNA synthetase, isoform A OS=Drosophila melanogaster GN=Aats-val PE=1 SV=1	Aats-val	0.000846167	1946.18	2300001
AP-2 complex subunit alpha OS=Drosophila melanogaster GN=AP-2alpha PE=1 SV=1	AP-2alpha	0.000947418	2179.06	2300001
ATP synthase subunit d, mitochondrial OS=Drosophila melanogaster GN=ATPsyn-d PE=2 SV=2	ATPsyn-d	0.00495295	11391.8	2300001
Something that sticks like glue, isoform A OS=Drosophila melanogaster GN=snama PE=1 SV=1	snama	0.000719683	1655.27	2300001
Eukaryotic translation initiation factor 4E OS=Drosophila melanogaster GN=eIF-4E PE=1 SV=1	eIF-4E	0.00342349	7874.02	2300001
Apontic OS=Drosophila melanogaster GN=apt PE=1 SV=1	apt	0.00183453	4219.41	2300001
Combgap, isoform B OS=Drosophila melanogaster GN=cg PE=1 SV=1	cg	0.00119474	2747.91	2300001
CG1970, isoform B OS=Drosophila melanogaster GN=ND-49 PE=1 SV=2	ND-49	0.00189072	4348.65	2.3e+06
CG14210, isoform B OS=Drosophila melanogaster GN=CG14210 PE=2 SV=1	CG14210	0.00606428	13947.9	2.3e+06
CG6094 protein OS=Drosophila melanogaster GN=CG6094 PE=1 SV=1	CG6094	0.00438982	9657.6	2200001
CG2926, isoform A OS=Drosophila melanogaster GN=CG2926 PE=1 SV=1	CG2926	0.000395116	869.256	2200001
Nascent polypeptide-associated complex subunit alpha OS=Drosophila melanogaster GN=Nacalpha PE=1 SV=2	Nacalpha	0.00434594	9561.06	2200001
CG32199 OS=Drosophila melanogaster GN=CG32199 PE=4 SV=3	CG32199	0.00170155	3743.41	2.2e+06
Mitochondrial ribosomal protein S9 OS=Drosophila melanogaster GN=mRpS9 PE=1 SV=1	mRpS9	0.00221043	4641.91	2100001
CG5214 OS=Drosophila melanogaster GN=CG5214 PE=1 SV=1	CG5214	0.00200441	4209.26	2100001
CG14270-PA OS=Drosophila melanogaster GN=CG14270 PE=1 SV=1	CG14270	0.00443262	9308.52	2100001
BcDNA.LD26519 OS=Drosophila melanogaster GN=dbr PE=1 SV=1	dbr	0.000904895	1900.28	2100001
Mitochondrial ribosomal protein L43 OS=Drosophila melanogaster GN=mRpL43 PE=1 SV=1	mRpL43	0.00455373	9562.85	2100001
CG9129-PA OS=Drosophila melanogaster GN=CG9129-RA PE=2 SV=2	CG9129-RA	0.003465	7276.51	2100001
CG4901 OS=Drosophila melanogaster GN=CG4901 PE=1 SV=2	CG4901	0.00127763	2683.02	2.1e+06
LD21074p OS=Drosophila melanogaster GN=Pdcd4 PE=1 SV=2	Pdcd4	0.00177557	3728.69	2.1e+06
Fas-associated factor, isoform A OS=Drosophila melanogaster GN=Faf PE=1 SV=1	Faf	0.00188929	3778.58	2000001
CG1907 OS=Drosophila melanogaster GN=CG1907 PE=1 SV=1	CG1907	0.00289017	5780.35	2000001
CG1622, isoform A OS=Drosophila melanogaster GN=CG1622-RA PE=1 SV=1	CG1622-RA	0.00220022	4400.44	2000001
CG7971, isoform A OS=Drosophila melanogaster GN=CG7971 PE=1 SV=1	CG7971	0.000815727	1631.46	2000001
CG9300-PA OS=Drosophila melanogaster GN=CG9300 PE=1 SV=1	CG9300	0.00131044	2620.89	2000001
DNA-binding protein modulo OS=Drosophila melanogaster GN=mod PE=1 SV=2	mod	0.0016592	3318.4	2e+06
MIP21506p OS=Drosophila melanogaster GN=mino PE=1 SV=1	mino	0.00113302	2266.03	2e+06
LD03394p OS=Drosophila melanogaster GN=l(2)05714 PE=1 SV=3	l(2)05714	0.00327225	6544.51	2e+06
CG4729, isoform E OS=Drosophila melanogaster GN=CG4729 PE=1 SV=1	CG4729	0.00219058	4381.16	2e+06
26S proteasome regulatory complex subunit p48A OS=Drosophila melanogaster GN=Rpt3 PE=1 SV=1	Rpt3	0.00212902	4045.14	1.9e+06
LD33485p OS=Drosophila melanogaster GN=mRpL4 PE=1 SV=1	mRpL4	0.00304785	5790.92	1900001
Traffic jam, isoform C OS=Drosophila melanogaster GN=tj PE=4 SV=1	tj	0.00169176	3214.35	1900001
T-complex protein 1 subunit alpha OS=Drosophila melanogaster GN=T-cp1 PE=2 SV=2	T-cp1	0.00168011	3192.21	1900001
Superoxide dismutase [Mn], mitochondrial OS=Drosophila melanogaster GN=Sod2 PE=2 SV=3	Sod2	0.00405351	7701.67	1900001
CG2065, isoform A OS=Drosophila melanogaster GN=CG2065 PE=1 SV=1	CG2065	0.0029976	5695.45	1900001
CG11857 OS=Drosophila melanogaster GN=CG11857 PE=1 SV=1	CG11857	0.00421763	8013.5	1900001
CG9684 OS=Drosophila melanogaster GN=CG9684 PE=1 SV=2	CG9684	0.00139159	2644.03	1900001
E3 UFM1-protein ligase 1 homolog OS=Drosophila melanogaster GN=CG1104 PE=1 SV=1	CG1104	0.00114377	2173.17	1.9e+06
CG7593 OS=Drosophila melanogaster GN=CG7593 PE=1 SV=1	CG7593	0.00427899	8130.09	1.9e+06
Dolichyl-phosphate beta-glucosyltransferase OS=Drosophila melanogaster GN=wol PE=1 SV=1	wol	0.00269833	5126.82	1.9e+06
CG7376, isoform A OS=Drosophila melanogaster GN=CG7376 PE=1 SV=1	CG7376	0.000675858	1284.13	1.9e+06
Eukaryotic translation initiation factor 3 subunit M OS=Drosophila melanogaster GN=Tango7 PE=2 SV=1	Tango7	0.00226963	4312.3	1.9e+06
Probable elongation factor 1-beta OS=Drosophila melanogaster GN=Ef1beta PE=1 SV=3	Ef1beta	0.00412712	7428.81	1.8e+06
LD29830p OS=Drosophila melanogaster GN=Srp54 PE=1 SV=1	Srp54	0.00171438	3085.89	1800001
Polycomb protein Sfmbt OS=Drosophila melanogaster GN=Sfmbt PE=1 SV=2	Sfmbt	0.000748615	1347.51	1800001
CG7372-PA OS=Drosophila melanogaster GN=CG7372 PE=1 SV=2	CG7372	0.000914662	1646.39	1800001
CG32230, isoform B OS=Drosophila melanogaster GN=ND-MLRQ PE=1 SV=1	ND-MLRQ	0.0106045	19088	1800001
CG2009-PA OS=Drosophila melanogaster GN=bip2 PE=1 SV=1	bip2	0.000647668	1165.8	1800001
LP03039p OS=Drosophila melanogaster GN=Saf-B PE=1 SV=1	Saf-B	0.00225581	4060.46	1800001
Helicase OS=Drosophila melanogaster GN=Hlc PE=1 SV=2	Hlc	0.00159134	2864.42	1.8e+06
Importin subunit beta OS=Drosophila melanogaster GN=Fs(2)Ket PE=2 SV=2	Fs(2)Ket	0.00101389	1825	1.8e+06
CG7632, isoform A OS=Drosophila melanogaster GN=CG7632 PE=1 SV=1	CG7632	0.00263992	4751.85	1.8e+06
Succinate dehydrogenase [ubiquinone] flavoprotein subunit, mitochondrial OS=Drosophila melanogaster GN=SdhA PE=2 SV=3	SdhA	0.00138313	2351.32	1700001
D-Importin 7/RanBP7 OS=Drosophila melanogaster GN=msk PE=1 SV=1	msk	0.000838715	1425.82	1700001
CG7668, isoform A OS=Drosophila melanogaster GN=CG7668-RA PE=1 SV=2	CG7668-RA	0.00208507	3544.62	1700001
L82A OS=Drosophila melanogaster GN=mtd PE=1 SV=2	mtd	0.000720877	1225.49	1700001
PFTAIRE-interacting factor 1A, isoform G OS=Drosophila melanogaster GN=Pif1A PE=1 SV=2	Pif1A	0.000719839	1223.73	1700001
TATA box-binding protein-associated factor RNA polymerase I subunit B OS=Drosophila melanogaster GN=CG6241 PE=2 SV=1	CG6241	0.000983187	1671.42	1.7e+06
Fanconi anemia complementation group I homologue OS=Drosophila melanogaster GN=FANCI PE=1 SV=2	FANCI	0.000588651	941.842	1600001
Probable ATP-dependent RNA helicase Dbp73D OS=Drosophila melanogaster GN=Dbp73D PE=2 SV=3	Dbp73D	0.00128966	2063.45	1600001
Protein suppressor of forked OS=Drosophila melanogaster GN=su(f) PE=1 SV=2	su(f)	0.0011343	1814.88	1600001
BcDNA.GH02431 OS=Drosophila melanogaster GN=Dic1 PE=1 SV=1	Dic1	0.00325839	5213.43	1600001
40S ribosomal protein S15Ab OS=Drosophila melanogaster GN=RpS15Ab PE=2 SV=3	RpS15Ab	0.00678887	10862.2	1600001
Protein xmas-2 OS=Drosophila melanogaster GN=xmas-2 PE=1 SV=3	xmas-2	0.000632591	1012.15	1.6e+06
Histone-lysine N-methyltransferase SETD1 OS=Drosophila melanogaster GN=Set1 PE=1 SV=1	Set1	0.000531152	849.844	1.6e+06
Presequence protease, mitochondrial OS=Drosophila melanogaster GN=CG3107 PE=2 SV=2	CG3107	0.000838574	1341.72	1.6e+06
CG2875, isoform A OS=Drosophila melanogaster GN=CG2875 PE=1 SV=1	CG2875	0.00176118	2817.9	1.6e+06
LD34192p OS=Drosophila melanogaster GN=Pp2C1 PE=1 SV=2	Pp2C1	0.000650153	1040.25	1.6e+06
EG:115C2.4 protein OS=Drosophila melanogaster GN=SkpA PE=1 SV=1	SkpA	0.00537924	8606.78	1.6e+06
Protein LST8 homolog OS=Drosophila melanogaster GN=Lst8 PE=2 SV=2	Lst8	0.00283126	4530.01	1.6e+06
Not1, isoform C OS=Drosophila melanogaster GN=Not1 PE=1 SV=1	Not1	0.000355923	533.884	1500001
Eukaryotic translation initiation factor 3 subunit K OS=Drosophila melanogaster GN=CG10306 PE=2 SV=1	CG10306	0.00389864	5847.96	1500001
Ran-binding protein 16 OS=Drosophila melanogaster GN=Ranbp16 PE=2 SV=1	Ranbp16	0.00079713	1195.7	1500001
Trithorax group protein osa OS=Drosophila melanogaster GN=osa PE=1 SV=1	osa	0.000352249	528.374	1500001
CG3776, isoform A OS=Drosophila melanogaster GN=Jhebp29 PE=1 SV=1	Jhebp29	0.00330251	4953.77	1500001
Bloom syndrome protein homolog OS=Drosophila melanogaster GN=Blm PE=1 SV=1	Blm	0.000602519	903.778	1500001
Ferritin OS=Drosophila melanogaster GN=Fer1HCH-RD PE=1 SV=1	Fer1HCH-RD	0.00520021	7800.32	1500001
Transport and Golgi organization protein 1 OS=Drosophila melanogaster GN=Tango1 PE=1 SV=2	Tango1	0.000629089	943.634	1500001
CG42372, isoform A OS=Drosophila melanogaster GN=CG42372 PE=4 SV=1	CG42372	0.0121212	18181.8	1500001
Tankyrase OS=Drosophila melanogaster GN=Tnks PE=1 SV=1	Tnks	0.000782044	1173.07	1500001
CG30114 OS=Drosophila melanogaster GN=CG30114 PE=4 SV=1	CG30114	0.00762777	11441.7	1500001
Pre-rRNA-processing protein TSR1 homolog OS=Drosophila melanogaster GN=CG7338 PE=1 SV=1	CG7338	0.00106769	1601.54	1500001
Mitochondrial ribosomal protein L53 OS=Drosophila melanogaster GN=mRpL53 PE=1 SV=1	mRpL53	0.00593472	8902.08	1.5e+06
LD43724p OS=Drosophila melanogaster GN=Mink PE=1 SV=2	Mink	0.00118455	1776.83	1.5e+06
26S protease regulatory subunit 4 OS=Drosophila melanogaster GN=Rpt2 PE=1 SV=2	Rpt2	0.00202881	2840.33	1.4e+06
Sideroflexin OS=Drosophila melanogaster GN=CG6812-RA PE=1 SV=2	CG6812-RA	0.00274198	3838.77	1400001
Over compensating males, isoform A OS=Drosophila melanogaster GN=ocm PE=1 SV=1	ocm	0.000413548	578.967	1400001
Protein 4.1 homolog OS=Drosophila melanogaster GN=cora PE=1 SV=1	cora	0.000543301	760.622	1400001
ATP synthase subunit O, mitochondrial OS=Drosophila melanogaster GN=Oscp PE=2 SV=2	Oscp	0.00446229	6247.22	1400001
Transitional endoplasmic reticulum ATPase TER94 OS=Drosophila melanogaster GN=TER94 PE=1 SV=1	TER94	0.00112613	1576.58	1400001
Carbonyl reductase, isoform A OS=Drosophila melanogaster GN=CG11200 PE=1 SV=1	CG11200	0.00252398	3533.57	1400001
BcDNA.LD23634 OS=Drosophila melanogaster GN=BcDNA.LD23634 PE=1 SV=1	BcDNA.LD23634	0.000887863	1243.01	1400001
CG12128, isoform B OS=Drosophila melanogaster GN=CG12128 PE=1 SV=1	CG12128	0.0036049	5046.87	1400001
IP16413p OS=Drosophila melanogaster GN=nrv2 PE=1 SV=1	nrv2	0.00270709	3789.93	1400001
Translocating chain-associated membrane protein OS=Drosophila melanogaster GN=TRAM PE=1 SV=1	TRAM	0.00239521	3353.3	1400001
LD24627p OS=Drosophila melanogaster GN=Slimp PE=1 SV=1	Slimp	0.00189107	2647.51	1400001
Eukaryotic translation initiation factor 3 subunit L OS=Drosophila melanogaster GN=CG5642 PE=2 SV=1	CG5642	0.00158278	2215.89	1400001
CG12079-PA OS=Drosophila melanogaster GN=ND-30 PE=1 SV=1	ND-30	0.0033389	4674.46	1400001
Arginine methyltransferase 1 OS=Drosophila melanogaster GN=Art1 PE=1 SV=1	Art1	0.00233754	3272.56	1.4e+06
Transcription initiation factor TFIID subunit 6 OS=Drosophila melanogaster GN=Taf6 PE=1 SV=2	Taf6	0.00152416	2133.82	1.4e+06
CG11964 OS=Drosophila melanogaster GN=CG11964 PE=1 SV=1	CG11964	0.00151423	2119.93	1.4e+06
CG10082, isoform A OS=Drosophila melanogaster GN=CG10082 PE=4 SV=2	CG10082	0.00102396	1433.55	1.4e+06
CG1691-PA, isoform A OS=Drosophila melanogaster GN=Imp PE=1 SV=2	Imp	0.00161057	2093.74	1.3e+06
Nuclear GTP binding protein OS=Drosophila melanogaster GN=Ns2 PE=1 SV=1	Ns2	0.00130617	1698.02	1300001
Kinesin-like protein Klp10A OS=Drosophila melanogaster GN=Klp10A PE=1 SV=1	Klp10A	0.00112841	1466.94	1300001
Ubiquitin-conjugating enzyme E2 N OS=Drosophila melanogaster GN=ben PE=2 SV=1	ben	0.00580383	7544.99	1300001
Golgi phosphoprotein 3 homolog rotini OS=Drosophila melanogaster GN=rti PE=1 SV=1	rti	0.00298597	3881.76	1300001
Histone deacetylase Rpd3 OS=Drosophila melanogaster GN=Rpd3 PE=1 SV=2	Rpd3	0.00171556	2230.23	1300001
CG8844 protein OS=Drosophila melanogaster GN=ND-PDSW PE=1 SV=1	ND-PDSW	0.00528821	6874.67	1300001
Atlastin OS=Drosophila melanogaster GN=atl PE=1 SV=1	atl	0.00164285	2135.7	1300001
CG7523 OS=Drosophila melanogaster GN=CG7523 PE=1 SV=1	CG7523	0.00343171	4461.23	1300001
Splicing factor 3B subunit 6-like protein OS=Drosophila melanogaster GN=CG13298 PE=1 SV=1	CG13298	0.00704722	9161.39	1300001
Cap-specific mRNA (nucleoside-2'-O-)-methyltransferase 1 OS=Drosophila melanogaster GN=CG6379 PE=2 SV=1	CG6379	0.00110497	1436.47	1.3e+06
UDP-glucose:glycoprotein glucosyltransferase OS=Drosophila melanogaster GN=Ugt PE=1 SV=2	Ugt	0.000573888	688.666	1.2e+06
LD24646p OS=Drosophila melanogaster GN=pch2 PE=1 SV=1	pch2	0.00214915	2578.98	1.2e+06
Putative U5 small nuclear ribonucleoprotein 200 kDa helicase OS=Drosophila melanogaster GN=l(3)72Ab PE=2 SV=4	l(3)72Ab	0.000409232	491.079	1200001
Serrate RNA effector molecule homolog OS=Drosophila melanogaster GN=Ars2 PE=1 SV=2	Ars2	0.000933184	1119.82	1200001
Lethal (2) 37Bb OS=Drosophila melanogaster GN=l(2)37Bb PE=1 SV=1	l(2)37Bb	0.00176305	2115.66	1200001
Mitochondrial ribosomal protein L21, isoform A OS=Drosophila melanogaster GN=mRpL21 PE=1 SV=2	mRpL21	0.00442478	5309.74	1200001
Probable dolichol-phosphate mannosyltransferase OS=Drosophila melanogaster GN=CG10166 PE=3 SV=1	CG10166	0.00370508	4446.09	1200001
Protein wntless OS=Drosophila melanogaster GN=wls PE=1 SV=1	wls	0.00147384	1768.61	1200001
Probable 39S ribosomal protein L49, mitochondrial OS=Drosophila melanogaster GN=mRpL49 PE=3 SV=1	mRpL49	0.00484496	5813.96	1200001
CG34422, isoform D OS=Drosophila melanogaster GN=CG34422 PE=1 SV=4	CG34422	0.000385639	462.767	1200001
Enolase OS=Drosophila melanogaster GN=Eno PE=1 SV=2	Eno	0.0018423	2210.76	1200001
Palmitoyltransferase OS=Drosophila melanogaster GN=CG5880-RA PE=2 SV=2	CG5880-RA	0.00228467	2741.61	1200001
CG30185 OS=Drosophila melanogaster GN=CG30185;Gr59f PE=1 SV=1	CG30185;Gr59f	0.00500751	6009.02	1200001
GTP-binding protein 10 homolog OS=Drosophila melanogaster GN=CG10628 PE=2 SV=2	CG10628	0.00239464	2873.57	1200001
CG8929, isoform A OS=Drosophila melanogaster GN=CG8929 PE=1 SV=1	CG8929	0.0014708	1764.97	1.2e+06
Laminin subunit beta-1 OS=Drosophila melanogaster GN=LanB1 PE=1 SV=4	LanB1	0.000504541	554.995	1.1e+06
CG33217-PA OS=Drosophila melanogaster GN=CG33217 PE=1 SV=1	CG33217	0.00125141	1376.55	1100001
FI09622p OS=Drosophila melanogaster GN=IntS8 PE=1 SV=1	IntS8	0.000881756	969.933	1100001
CG10932, isoform A OS=Drosophila melanogaster GN=CG10932 PE=1 SV=1	CG10932	0.00230203	2532.23	1100001
AT22044p1 OS=Drosophila melanogaster GN=lat PE=1 SV=1	lat	0.00121655	1338.2	1100001
DNA ligase OS=Drosophila melanogaster GN=lig3 PE=1 SV=3	lig3	0.00110144	1211.59	1100001
Purple acid phosphatase OS=Drosophila melanogaster GN=CG1637 PE=1 SV=2	CG1637	0.00190549	2096.04	1100001
CG15611, isoform B OS=Drosophila melanogaster GN=CG15611 PE=1 SV=1	CG15611	0.00187021	2057.23	1100001
CG5991, isoform A OS=Drosophila melanogaster GN=CG5991 PE=1 SV=1	CG5991	0.00198177	2179.95	1.1e+06
Actin-related protein 1 OS=Drosophila melanogaster GN=Arp1 PE=2 SV=2	Arp1	0.00234247	2576.72	1.1e+06
CG9839, isoform A OS=Drosophila melanogaster GN=CG9839 PE=1 SV=1	CG9839	0.00139645	1396.45	1e+06
CG3262-PB, isoform B OS=Drosophila melanogaster GN=CG3262 PE=1 SV=1	CG3262	0.0043535	4353.51	1e+06
Regulator of chromosome condensation OS=Drosophila melanogaster GN=Rcc1 PE=1 SV=2	Rcc1	0.00170039	1700.39	1000001
CG17593, isoform A OS=Drosophila melanogaster GN=CG17593-RA PE=1 SV=1	CG17593-RA	0.00184775	1847.75	1000001
Marionette OS=Drosophila melanogaster GN=mrn PE=1 SV=1	mrn	0.00176616	1766.16	1000001
CG5589 OS=Drosophila melanogaster GN=CG5589 PE=3 SV=1	CG5589	0.00148148	1481.48	1000001
CG31673, isoform A OS=Drosophila melanogaster GN=CG31673 PE=1 SV=2	CG31673	0.00280584	2805.84	1000001
CG8021 OS=Drosophila melanogaster GN=SLIRP2 PE=1 SV=1	SLIRP2	0.0097371	9737.11	1000001
CG1832-PA, isoform A OS=Drosophila melanogaster GN=Jupiter PE=1 SV=1	Jupiter	0.00163506	1635.06	1000001
CG8602, isoform B OS=Drosophila melanogaster GN=CG8602 PE=2 SV=1	CG8602	0.00187758	1877.58	1000001
DSec61alpha OS=Drosophila melanogaster GN=Sec61alpha PE=1 SV=1	Sec61alpha	0.00191755	1917.55	1000001
Dicer-2, isoform A OS=Drosophila melanogaster GN=Dcr-2 PE=1 SV=1	Dcr-2	0.00050597	505.971	1e+06
CG1135-PA OS=Drosophila melanogaster GN=Rcd5 PE=1 SV=1	Rcd5	0.0015748	1574.8	1e+06
Protein SDA1 homolog OS=Drosophila melanogaster GN=Mys45A PE=1 SV=1	Mys45A	0.00122055	1220.56	1e+06
BcDNA.GH02901 OS=Drosophila melanogaster GN=pdgy PE=1 SV=2	pdgy	0.00152602	1510.76	990001
CG2246, isoform A OS=Drosophila melanogaster GN=CG2246-RA PE=1 SV=2	CG2246-RA	0.00223264	2187.99	980001
LD05287p OS=Drosophila melanogaster GN=l(3)mbt PE=1 SV=1	l(3)mbt	0.000614024	601.744	980001
Exocyst complex component 2 OS=Drosophila melanogaster GN=sec5 PE=2 SV=1	sec5	0.000993345	973.479	980001
JmjC domain-containing histone demethylation protein 1 OS=Drosophila melanogaster GN=Kdm2 PE=1 SV=2	Kdm2	0.00068451	670.82	980001
Rho GTPase-activating protein 100F OS=Drosophila melanogaster GN=RhoGAP100F PE=1 SV=2	RhoGAP100F	0.000504592	484.409	960001
LD41023p OS=Drosophila melanogaster GN=mRpS29 PE=1 SV=1	mRpS29	0.00225734	2144.47	950001
DNA-binding protein Ets97D OS=Drosophila melanogaster GN=Ets97D PE=1 SV=2	Ets97D	0.00190078	1805.74	950001
Ataxin-2 homolog OS=Drosophila melanogaster GN=Atx2 PE=1 SV=1	Atx2	0.000850991	799.933	940001
V-type proton ATPase catalytic subunit A isoform 2 OS=Drosophila melanogaster GN=Vha68-2 PE=1 SV=2	Vha68-2	0.00146499	1362.44	930001
CG15100 OS=Drosophila melanogaster GN=CG15100 PE=1 SV=1	CG15100	0.000889601	827.329	930001
Eukaryotic translation initiation factor 2 subunit 2 OS=Drosophila melanogaster GN=eIF-2beta PE=1 SV=1	eIF-2beta	0.00284091	2642.05	930001
Actin-related protein 5 OS=Drosophila melanogaster GN=Arp5 PE=1 SV=1	Arp5	0.00133209	1238.85	930001
CG4887, isoform A OS=Drosophila melanogaster GN=CG4887-RA PE=1 SV=1	CG4887-RA	0.000876808	797.897	910001
MIP09035p OS=Drosophila melanogaster GN=poly PE=1 SV=1	poly	0.00358166	3259.32	910001
Large subunit GTPase 1 homolog OS=Drosophila melanogaster GN=Ns3 PE=1 SV=1	Ns3	0.0014245	1282.05	900001
26S proteasome non-ATPase regulatory subunit 6 OS=Drosophila melanogaster GN=Rpn7 PE=2 SV=1	Rpn7	0.00220507	1962.52	890001
Pescadillo homolog OS=Drosophila melanogaster GN=CG4364 PE=1 SV=1	CG4364	0.00135465	1205.64	890001
Fancd2 OS=Drosophila melanogaster GN=Fancd2 PE=1 SV=1	Fancd2	0.000597514	525.813	880001
MIP04528p OS=Drosophila melanogaster GN=path PE=1 SV=1	path	0.00192234	1691.66	880001
CG8728 OS=Drosophila melanogaster GN=CG8728-RA PE=1 SV=1	CG8728-RA	0.00163908	1426	870001
Eukaryotic translation initiation factor 3 subunit H OS=Drosophila melanogaster GN=eIF-3p40 PE=2 SV=2	eIF-3p40	0.00260552	2188.64	840001
CG10754-PA OS=Drosophila melanogaster GN=CG10754 PE=1 SV=1	CG10754	0.00330579	2776.86	840001
G protein alpha s subunit OS=Drosophila melanogaster GN=Galphas PE=2 SV=1	Galphas	0.0022237	1845.68	830001
Asparaginyl-tRNA synthetase, isoform A OS=Drosophila melanogaster GN=Aats-asn PE=1 SV=1	Aats-asn	0.00156519	1299.11	830001
Protein PTCD3 homolog, mitochondrial OS=Drosophila melanogaster GN=CG4679 PE=2 SV=1	CG4679	0.00134844	1105.72	820001
Pyruvate kinase OS=Drosophila melanogaster GN=PyK PE=2 SV=2	PyK	0.00174216	1428.57	820001
ATP-dependent 6-phosphofructokinase OS=Drosophila melanogaster GN=Pfk PE=2 SV=2	Pfk	0.00115487	946.993	820001
GH12103p OS=Drosophila melanogaster GN=metro PE=1 SV=1	metro	0.00159744	1293.93	810001
Transcription initiation factor TFIID subunit 9 OS=Drosophila melanogaster GN=e(y)1 PE=1 SV=1	e(y)1	0.00341297	2764.51	810001
26S proteasome non-ATPase regulatory subunit 4 OS=Drosophila melanogaster GN=Rpn10 PE=1 SV=2	Rpn10	0.00234797	1901.86	810001
G protein alpha o subunit OS=Drosophila melanogaster GN=Galphao PE=1 SV=1	Galphao	0.00247219	1953.03	790001
Proteasome subunit beta type-3 OS=Drosophila melanogaster GN=Prosbeta3 PE=1 SV=1	Prosbeta3	0.00430663	3402.24	790001
Heterochromatin protein 1c OS=Drosophila melanogaster GN=HP1c PE=1 SV=1	HP1c	0.00374672	2959.91	790001
DNA polymerase OS=Drosophila melanogaster GN=mus205 PE=1 SV=1	mus205	0.000416806	329.277	790001
ADP-ribosylation factor-like protein 1 OS=Drosophila melanogaster GN=Arl1 PE=2 SV=5	Arl1	0.00494315	3905.1	790001
Precursor RNA processing 3, isoform B OS=Drosophila melanogaster GN=Prp3 PE=1 SV=1	Prp3	0.00166389	1264.56	760001
ADP-ribosylation factor-like protein 2 OS=Drosophila melanogaster GN=Arl2 PE=2 SV=2	Arl2	0.00480307	3650.34	760001
Without children, isoform C OS=Drosophila melanogaster GN=woc PE=1 SV=1	woc	0.00124688	935.163	750001
Wing blister, isoform C OS=Drosophila melanogaster GN=wb PE=4 SV=1	wb	0.000347862	260.897	750001
DNA replication licensing factor Mcm7 OS=Drosophila melanogaster GN=Mcm7 PE=1 SV=1	Mcm7	0.00123107	923.305	750001
Zinc finger matrin-type protein CG9776 OS=Drosophila melanogaster GN=CG9776 PE=1 SV=1	CG9776	0.000713216	534.913	750001
LD26007p OS=Drosophila melanogaster GN=meso18E PE=1 SV=1	meso18E	0.00163026	1222.69	750001
Integrator 2 OS=Drosophila melanogaster GN=IntS2 PE=1 SV=2	IntS2	0.000801218	600.914	750001
CG18507, isoform A OS=Drosophila melanogaster GN=BG:DS01368.1 PE=1 SV=1	BG:DS01368.1	0.00178126	1318.14	740001
Putative DNA helicase Ino80 OS=Drosophila melanogaster GN=Ino80 PE=1 SV=2	Ino80	0.000534845	395.786	740001
CG11190 OS=Drosophila melanogaster GN=CG11190 PE=1 SV=1	CG11190	0.00140449	1025.28	730001
Putative GPI-anchor transamidase OS=Drosophila melanogaster GN=CG4406 PE=2 SV=1	CG4406	0.00247893	1809.62	730001
CG14207, isoform D OS=Drosophila melanogaster GN=HspB8 PE=1 SV=1	HspB8	0.00480077	3456.56	720001
Heat shock protein 27 OS=Drosophila melanogaster GN=Hsp27 PE=1 SV=2	Hsp27	0.00423729	3008.48	710001
CG6686, isoform A OS=Drosophila melanogaster GN=CG6686 PE=1 SV=1	CG6686	0.00088881	631.056	710001
tRNA-splicing ligase RtcB homolog OS=Drosophila melanogaster GN=CG9987 PE=2 SV=1	CG9987	0.00178955	1252.69	700001
CG42358 OS=Drosophila melanogaster GN=Nsun5 PE=1 SV=1	Nsun5	0.00203046	1401.02	690001
Wee1-like protein kinase OS=Drosophila melanogaster GN=wee PE=1 SV=2	wee	0.00145412	1003.35	690001
Integrator 9 OS=Drosophila melanogaster GN=IntS9 PE=1 SV=1	IntS9	0.00136575	942.367	690001
Probable 39S ribosomal protein L24, mitochondrial OS=Drosophila melanogaster GN=mRpL24 PE=1 SV=1	mRpL24	0.00342466	2294.52	670001
Poly(U)-binding-splicing factor half pint OS=Drosophila melanogaster GN=pUf68 PE=1 SV=2	pUf68	0.00147275	986.747	670001
CG9148-PB, isoform B OS=Drosophila melanogaster GN=scf PE=1 SV=1	scf	0.00448229	3003.14	670001
39S ribosomal protein L52, mitochondrial OS=Drosophila melanogaster GN=mRpL52 PE=2 SV=1	mRpL52	0.00705219	4654.45	660001
CG16928-PA OS=Drosophila melanogaster GN=mre11 PE=1 SV=1	mre11	0.00144425	953.208	660001
DNA replication licensing factor Mcm6 OS=Drosophila melanogaster GN=Mcm6 PE=1 SV=1	Mcm6	0.00108354	715.138	660001
Mitochondrial ribosomal protein L42, isoform A OS=Drosophila melanogaster GN=mRpL42 PE=1 SV=1	mRpL42	0.00718391	4741.39	660001
Negative elongation factor A OS=Drosophila melanogaster GN=Nelf-A PE=1 SV=2	Nelf-A	0.000741455	489.361	660001
Hyrax OS=Drosophila melanogaster GN=hyx PE=1 SV=1	hyx	0.00162999	1075.8	660001
Origin recognition complex subunit 2 OS=Drosophila melanogaster GN=Orc2 PE=1 SV=2	Orc2	0.00145033	942.714	650001
Heat shock protein 26 OS=Drosophila melanogaster GN=Hsp26 PE=1 SV=2	Hsp26	0.00435161	2785.03	640001
CG5953, isoform A OS=Drosophila melanogaster GN=CG5953 PE=1 SV=2	CG5953	0.00135208	865.334	640001
Dynein heavy chain 64C, isoform E OS=Drosophila melanogaster GN=Dhc64C PE=1 SV=1	Dhc64C	0.000188494	118.752	630001
Probable cytochrome P450 6a13 OS=Drosophila melanogaster GN=Cyp6a13 PE=2 SV=1	Cyp6a13	0.00173581	1076.2	620001
CG9737 OS=Drosophila melanogaster GN=CG9737 PE=2 SV=1	CG9737	0.00207771	1288.18	620001
Calreticulin OS=Drosophila melanogaster GN=Crc PE=1 SV=2	Crc	0.00213767	1325.35	620001
CG8569 OS=Drosophila melanogaster GN=CG8569 PE=2 SV=1	CG8569	0.00145264	886.114	610001
Coatomer subunit beta OS=Drosophila melanogaster GN=betaCop PE=2 SV=2	betaCop	0.000931619	549.656	590001
LD13864p OS=Drosophila melanogaster GN=Not3 PE=1 SV=1	Not3	0.00108331	639.152	590001
CG8478, isoform B OS=Drosophila melanogaster GN=CG8478 PE=1 SV=1	CG8478	0.00160282	913.61	570001
LD21404p OS=Drosophila melanogaster GN=mRpL16 PE=1 SV=1	mRpL16	0.00357782	2003.58	560001
CG17508, isoform A OS=Drosophila melanogaster GN=CG17508-RA PE=1 SV=1	CG17508-RA	0.00284414	1592.72	560001
CG4282 OS=Drosophila melanogaster GN=CG4282 PE=2 SV=1	CG4282	0.00133014	744.88	560001
Protein furry OS=Drosophila melanogaster GN=fry PE=1 SV=2	fry	0.000260342	145.792	560001
26S proteasome regulatory complex subunit p30 OS=Drosophila melanogaster GN=Rpn12 PE=1 SV=1	Rpn12	0.00331016	1820.59	550001
CG8525, isoform A OS=Drosophila melanogaster GN=CG8525 PE=1 SV=1	CG8525	0.00259875	1429.32	550001
CG14442, isoform B OS=Drosophila melanogaster GN=CG14442 PE=2 SV=1	CG14442	0.000948047	502.466	530001
Chloride channel protein OS=Drosophila melanogaster GN=ClC-b PE=1 SV=1	ClC-b	0.00110546	574.841	520001
CG10777, isoform B OS=Drosophila melanogaster GN=CG10777 PE=1 SV=1	CG10777	0.000996413	508.172	510001
Serine/threonine-protein kinase polo OS=Drosophila melanogaster GN=polo PE=1 SV=2	polo	0.0014941	761.992	510001
Probable ATP-dependent RNA helicase Dbp45A OS=Drosophila melanogaster GN=Dbp45A PE=2 SV=2	Dbp45A	0.00167673	855.132	510001
CG12325, isoform A OS=Drosophila melanogaster GN=CG12325 PE=1 SV=1	CG12325	0.000944109	481.496	510001
26S proteasome regulatory complex subunit p97 OS=Drosophila melanogaster GN=Rpn1 PE=1 SV=2	Rpn1	0.000978378	498.974	510001
Cullin 3, isoform F OS=Drosophila melanogaster GN=Cul3 PE=1 SV=2	Cul3	0.000936417	468.21	500001
Ergic53, isoform A OS=Drosophila melanogaster GN=ergic53 PE=1 SV=1	ergic53	0.00173822	869.114	500001
Phosphatidylinositide phosphatase SAC1 OS=Drosophila melanogaster GN=Sac1 PE=2 SV=1	Sac1	0.00147667	738.336	500001
CG17765 OS=Drosophila melanogaster GN=CG17765 PE=1 SV=1	CG17765	0.0044484	2135.24	480001
Dimethyladenosine transferase 2, mitochondrial OS=Drosophila melanogaster GN=mtTFB2 PE=2 SV=2	mtTFB2	0.00191791	920.6	480001
CG3542 OS=Drosophila melanogaster GN=CG3542 PE=1 SV=1	CG3542	0.00109565	525.913	480001
Protein hu-li tai shao OS=Drosophila melanogaster GN=hts PE=1 SV=2	hts	0.000782105	367.59	470001
AT19154p OS=Drosophila melanogaster GN=Scox PE=1 SV=1	Scox	0.00355114	1598.01	450001
Negative elongation factor D OS=Drosophila melanogaster GN=TH1 PE=1 SV=2	TH1	0.00152114	684.516	450001
Klarsicht, isoform B OS=Drosophila melanogaster GN=klar PE=1 SV=1	klar	0.000452223	198.978	440001
CG9921, isoform B OS=Drosophila melanogaster GN=CG9921 PE=1 SV=1	CG9921	0.00876424	3856.28	440001
Symplekin OS=Drosophila melanogaster GN=Sym PE=1 SV=1	Sym	0.000757633	333.359	440001
Hmr OS=Drosophila melanogaster GN=Hmr PE=1 SV=1	Hmr	0.000630915	264.985	420001
Dynamin related protein 1, isoform A OS=Drosophila melanogaster GN=Drp1 PE=1 SV=1	Drp1	0.00121197	496.911	410001
CG16787 OS=Drosophila melanogaster GN=CG16787-RA PE=1 SV=2	CG16787-RA	0.00343879	1375.52	400001
CG11696 OS=Drosophila melanogaster GN=CG11696 PE=1 SV=1	CG11696	0.00132083	528.333	400001
Cutlet OS=Drosophila melanogaster GN=cutlet PE=1 SV=2	cutlet	0.000895415	349.213	390001
CG9250-PA OS=Drosophila melanogaster GN=Mpp6 PE=1 SV=1	Mpp6	0.00541712	2112.68	390001
Ribulose-phosphate 3-epimerase OS=Drosophila melanogaster GN=boca PE=1 SV=1	boca	0.00413052	1610.91	390001
Protein sly1 homolog OS=Drosophila melanogaster GN=Slh PE=2 SV=4	Slh	0.00138274	539.271	390001
Transmembrane protein 70 homolog, mitochondrial OS=Drosophila melanogaster GN=CG7506 PE=2 SV=1	CG7506	0.00375235	1463.42	390001
CG8839, isoform A OS=Drosophila melanogaster GN=CG8839 PE=1 SV=1	CG8839	0.00171733	652.586	380001
CG44009, isoform A OS=Drosophila melanogaster GN=koko PE=1 SV=1	koko	0.00727273	2690.92	370001
RE73736p OS=Drosophila melanogaster GN=spoon PE=1 SV=1	spoon	0.0014861	534.999	360001
Receptor mediated endocytosis 8, isoform A OS=Drosophila melanogaster GN=Rme-8 PE=1 SV=1	Rme-8	0.000367134	132.169	360001
CG2807, isoform A OS=Drosophila melanogaster GN=CG2807 PE=1 SV=2	CG2807	0.000668717	240.739	360001
Jumonji, AT rich interactive domain 2 OS=Drosophila melanogaster GN=Jarid2 PE=1 SV=3	Jarid2	0.000396244	142.648	360001
Puff-specific protein Bx42 OS=Drosophila melanogaster GN=Bx42 PE=1 SV=1	Bx42	0.00163613	572.646	350001
Sex determination protein fruitless OS=Drosophila melanogaster GN=fru PE=1 SV=1	fru	0.000972573	340.402	350001
GH08269p OS=Drosophila melanogaster GN=tral PE=1 SV=3	tral	0.001443	505.052	350001
FI05332p OS=Drosophila melanogaster GN=l(3)72Dn PE=1 SV=1	l(3)72Dn	0.00127194	432.461	340001
LD01582p OS=Drosophila melanogaster GN=mbm PE=1 SV=1	mbm	0.00170678	580.306	340001
CG10462, isoform B OS=Drosophila melanogaster GN=CG10462 PE=1 SV=1	CG10462	0.00114129	388.04	340001
CG13773-PA OS=Drosophila melanogaster GN=CG13773 PE=1 SV=1	CG13773	0.00350508	1156.68	330001
Deflated OS=Drosophila melanogaster GN=defl PE=1 SV=1	defl	0.000891107	285.155	320001
Dikar, isoform C OS=Drosophila melanogaster GN=dikar PE=1 SV=2	dikar	0.000295884	94.6833	320001
ER membrane protein complex subunit 8/9 homolog OS=Drosophila melanogaster GN=CG3501 PE=3 SV=1	CG3501	0.00439174	1361.44	310001
CG14005-PA OS=Drosophila melanogaster GN=CG14005 PE=2 SV=1	CG14005	0.00275406	853.762	310001
CG11811 OS=Drosophila melanogaster GN=CG11811 PE=1 SV=1	CG11811	0.00386399	1120.56	290001
Histone deacetylase complex subunit SAP30 homolog OS=Drosophila melanogaster GN=Sap30 PE=1 SV=1	Sap30	0.0049554	1437.07	290001
CG7718 OS=Drosophila melanogaster GN=CG7718 PE=1 SV=1	CG7718	0.00177336	514.277	290001
CG8915, isoform A OS=Drosophila melanogaster GN=CG8915-RA PE=2 SV=1	CG8915-RA	0.000914578	256.083	280001
Sphingosine-1-phosphate lyase OS=Drosophila melanogaster GN=Sply PE=2 SV=1	Sply	0.0016592	464.578	280001
CG6766 OS=Drosophila melanogaster GN=CG6766-RA PE=1 SV=1	CG6766-RA	0.00167476	452.187	270001
Eukaryotic translation initiation factor 3 subunit F-1 OS=Drosophila melanogaster GN=eIF3-S5-1 PE=2 SV=1	eIF3-S5-1	0.00321647	868.45	270001
Mediator of RNA polymerase II transcription subunit 12 OS=Drosophila melanogaster GN=kto PE=1 SV=2	kto	0.000358012	93.0836	260001
CG12155 OS=Drosophila melanogaster GN=CG12155 PE=2 SV=1	CG12155	0.00163934	409.838	250001
Phosphoribosylformylglycinamidine synthase OS=Drosophila melanogaster GN=ade2 PE=1 SV=2	ade2	0.000675721	168.931	250001
FI21126p1 OS=Drosophila melanogaster GN=nonA-l PE=1 SV=2	nonA-l	0.00143637	344.73	240001
D19B OS=Drosophila melanogaster GN=D19B PE=1 SV=1	D19B	0.00113843	273.225	240001
CG13890 OS=Drosophila melanogaster GN=CG13890 PE=1 SV=1	CG13890	0.00342583	822.203	240001
FI24033p1 OS=Drosophila melanogaster GN=tum PE=1 SV=1	tum	0.00143431	329.892	230001
Dipeptidyl peptidase 3 OS=Drosophila melanogaster GN=DppIII PE=2 SV=2	DppIII	0.00112183	246.804	220001
Nuclear pore complex protein Nup214 OS=Drosophila melanogaster GN=Nup214 PE=1 SV=2	Nup214	0.0005712	119.953	210001
Protein sevenless OS=Drosophila melanogaster GN=sev PE=1 SV=2	sev	0.000348614	69.7232	200001
DNA mismatch repair protein spellchecker 1 OS=Drosophila melanogaster GN=spel1 PE=3 SV=4	spel1	0.000968523	184.02	190001
CG13204, isoform B OS=Drosophila melanogaster GN=CG13204 PE=2 SV=1	CG13204	0.00195618	352.115	180001
CG13220, isoform A OS=Drosophila melanogaster GN=CG13220 PE=1 SV=1	CG13220	0.00610874	1099.58	180001
Palmitoyl-protein thioesterase 1 OS=Drosophila melanogaster GN=Ppt1 PE=1 SV=2	Ppt1	0.00279642	503.359	180001
LD24737p OS=Drosophila melanogaster GN=l(1)G0007 PE=1 SV=2	l(1)G0007	0.000716897	129.042	180001
LD36095p OS=Drosophila melanogaster GN=SF1 PE=1 SV=3	SF1	0.00114521	194.687	170001
Cleavage and polyadenylation specificity factor subunit 4 OS=Drosophila melanogaster GN=Clp PE=1 SV=1	Clp	0.00298686	507.769	170001
CG1575, isoform B OS=Drosophila melanogaster GN=CG1575 PE=2 SV=1	CG1575	0.0013837	221.393	160001
CG2253-PA OS=Drosophila melanogaster GN=Upf2 PE=1 SV=1	Upf2	0.000714439	107.167	150001
CG8612-PA OS=Drosophila melanogaster GN=mRpL50 PE=1 SV=1	mRpL50	0.0047824	717.365	150001
DNA topoisomerase 3-alpha OS=Drosophila melanogaster GN=Top3alpha PE=2 SV=2	Top3alpha	0.000735024	102.904	140001
Polycomb protein PHO OS=Drosophila melanogaster GN=pho PE=1 SV=2	pho	0.00171851	240.593	140001
Protein tramtrack, alpha isoform OS=Drosophila melanogaster GN=ttk PE=1 SV=3	ttk	0.00113212	147.176	130001
CG5199, isoform A OS=Drosophila melanogaster GN=CG5199-RA PE=1 SV=1	CG5199-RA	0.00236295	229.208	97001
CG31195 OS=Drosophila melanogaster GN=CG31195-RA PE=1 SV=2	CG31195-RA	0.00106033	99.6724	94001
CG11109, isoform B OS=Drosophila melanogaster GN=CG11109-RB PE=1 SV=1	CG11109-RB	0.00208725	158.633	76001
28S ribosomal protein S15, mitochondrial OS=Drosophila melanogaster GN=bonsai PE=2 SV=2	bonsai	0.00298954	224.218	75001
Probable Golgi SNAP receptor complex member 2 OS=Drosophila melanogaster GN=membrin PE=2 SV=1	membrin	0.00402901	290.093	72001
FI21232p1 OS=Drosophila melanogaster GN=YT521-B PE=1 SV=2	YT521-B	0.00131216	94.4771	72001
NAD-dependent protein deacetylase Sirt7 OS=Drosophila melanogaster GN=Sirt7 PE=1 SV=2	Sirt7	0.00113109	33.9339	30001
Asterix OS=Drosophila melanogaster GN=arx PE=2 SV=1	arx	338983	2.44267e+08	720.588
Nucleoporin 154kD, isoform A OS=Drosophila melanogaster GN=Nup154 PE=1 SV=1	Nup154	104.032	31859.6	306.248
CG7920, isoform A OS=Drosophila melanogaster GN=CG7920 PE=1 SV=1	CG7920	2701.66	250868	92.8571
Neural conserved at 73EF, isoform I OS=Drosophila melanogaster GN=Nc73EF PE=1 SV=1	Nc73EF	1872.66	154698	82.6087
CG31368, isoform C OS=Drosophila melanogaster GN=CG31368 PE=1 SV=4	CG31368	1163.54	81447.4	70
Polybromo OS=Drosophila melanogaster GN=polybromo PE=1 SV=1	polybromo	474.759	32178.1	67.7777
MBD-R2 OS=Drosophila melanogaster GN=MBD-R2 PE=1 SV=2	MBD-R2	392.097	23064.5	58.8234
CG6841-PA OS=Drosophila melanogaster GN=CG6841 PE=1 SV=2	CG6841	1426.4	80829.2	56.6666
CG3731, isoform A OS=Drosophila melanogaster GN=UQCR-C1 PE=1 SV=2	UQCR-C1	8487.66	424383	50
GH13725p OS=Drosophila melanogaster GN=Tcp-1zeta PE=1 SV=1	Tcp-1zeta	1254.08	56691.3	45.2054
Pyruvate dehydrogenase E1 component subunit alpha OS=Drosophila melanogaster GN=l(1)G0334 PE=1 SV=2	l(1)G0334	2963.98	95759.2	32.3077
60S ribosomal protein L7a OS=Drosophila melanogaster GN=RpL7A PE=1 SV=2	RpL7A	100944	3.25627e+06	32.2581
Heat shock 70 kDa protein cognate 3 OS=Drosophila melanogaster GN=Hsc70-3 PE=2 SV=2	Hsc70-3	2492.39	74771.5	30
Probable cysteine desulfurase, mitochondrial OS=Drosophila melanogaster GN=CG12264 PE=2 SV=1	CG12264	3918.5	113636	29
CG5149 OS=Drosophila melanogaster GN=CG5149 PE=1 SV=1	CG5149	4863.82	116732	24
CG11943-PB, isoform B OS=Drosophila melanogaster GN=Nup205 PE=1 SV=1	Nup205	6808.51	161702	23.75
Chromator, isoform A OS=Drosophila melanogaster GN=Chro PE=1 SV=1	Chro	1089.22	24754.9	22.7273
CG3902-PA OS=Drosophila melanogaster GN=CG3902-RA PE=1 SV=1	CG3902-RA	13233.4	286723	21.6667
Nuclear pore complex protein Nup153 OS=Drosophila melanogaster GN=Nup153 PE=1 SV=4	Nup153	503.92	10689.2	21.2121
CG9253 OS=Drosophila melanogaster GN=CG9253-RA PE=1 SV=1	CG9253-RA	2834.37	56687.3	20
Nucleoporin 98-96kD, isoform A OS=Drosophila melanogaster GN=Nup98-96 PE=1 SV=3	Nup98-96	1238.04	23332.2	18.8461
CG4769, isoform A OS=Drosophila melanogaster GN=Cyt-c1 PE=1 SV=1	Cyt-c1	4149.38	74096	17.8571
GH05812p OS=Drosophila melanogaster GN=qkr58E-1 PE=1 SV=1	qkr58E-1	5731.92	97001.8	16.9231
CG7728-PA OS=Drosophila melanogaster GN=CG7728 PE=1 SV=1	CG7728	503.495	8266.33	16.4179
CG7839 OS=Drosophila melanogaster GN=CG7839 PE=1 SV=3	CG7839	561.202	9100.56	16.2162
BcDNA.GH11110 OS=Drosophila melanogaster GN=nito PE=1 SV=1	nito	6179.78	97752.8	15.8182
LD46175p OS=Drosophila melanogaster GN=sea PE=1 SV=1	sea	6163.78	96859.4	15.7143
Casein kinase I isoform alpha OS=Drosophila melanogaster GN=CkIalpha PE=1 SV=1	CkIalpha	11895.7	182232	15.3191
Helicase domino OS=Drosophila melanogaster GN=dom PE=1 SV=2	dom	239.987	3428.38	14.2857
Klaroid, isoform A OS=Drosophila melanogaster GN=koi PE=1 SV=1	koi	811.6	10942.9	13.4831
Glutamate dehydrogenase, mitochondrial OS=Drosophila melanogaster GN=Gdh PE=1 SV=2	Gdh	1920	25600	13.3333
Walrus, isoform A OS=Drosophila melanogaster GN=wal PE=1 SV=1	wal	2488.29	32201.4	12.9412
Guanine nucleotide-binding protein subunit beta-like protein OS=Drosophila melanogaster GN=Rack1 PE=1 SV=2	Rack1	39325.8	477528	12.1429
Dolichyl-diphosphooligosaccharide--protein glycosyltransferase subunit 1 OS=Drosophila melanogaster GN=CG33303 PE=1 SV=1	CG33303	16640.9	193498	11.6279
CHOp24, isoform A OS=Drosophila melanogaster GN=CHOp24 PE=1 SV=1	CHOp24	24086	279570	11.6071
40S ribosomal protein S26 OS=Drosophila melanogaster GN=RpS26 PE=1 SV=1	RpS26	38461.5	429864	11.1765
RE01954p OS=Drosophila melanogaster GN=row PE=1 SV=1	row	2158.93	23678.5	10.9677
CG1691-PD, isoform D OS=Drosophila melanogaster GN=Imp PE=1 SV=1	Imp	6545.34	70242.7	10.7317
40S ribosomal protein S3 OS=Drosophila melanogaster GN=RpS3 PE=1 SV=1	RpS3	47358.8	473588	10
CG11876, isoform B OS=Drosophila melanogaster GN=CG11876 PE=1 SV=1	CG11876	4165.33	41653.3	9.99999
Probable medium-chain specific acyl-CoA dehydrogenase, mitochondrial OS=Drosophila melanogaster GN=CG12262 PE=1 SV=1	CG12262	9162.31	87260	9.52381
LD36155p OS=Drosophila melanogaster GN=tho2 PE=1 SV=2	tho2	1698.6	15924.4	9.375
CG6439, isoform A OS=Drosophila melanogaster GN=CG6439 PE=1 SV=1	CG6439	3468.78	32210.1	9.28571
AT02348p OS=Drosophila melanogaster GN=UQCR-C2 PE=1 SV=1	UQCR-C2	52875.1	484688	9.16667
60S ribosomal protein L29 OS=Drosophila melanogaster GN=RpL29 PE=1 SV=1	RpL29	10101	89786.8	8.88888
CG4554 OS=Drosophila melanogaster GN=CG4554 PE=1 SV=2	CG4554	7378.65	64162.2	8.69565
ADP,ATP carrier protein OS=Drosophila melanogaster GN=sesB PE=2 SV=4	sesB	146242	1.25768e+06	8.6
Protein virilizer OS=Drosophila melanogaster GN=vir PE=1 SV=1	vir	622.397	5266.43	8.46153
Actin-5C OS=Drosophila melanogaster GN=Act5C PE=1 SV=4	Act5C	454654	3.82867e+06	8.42105
CG8108, isoform A OS=Drosophila melanogaster GN=CG8108 PE=1 SV=1	CG8108	2915.74	24297.8	8.33333
40S ribosomal protein S10b OS=Drosophila melanogaster GN=RpS10b PE=1 SV=2	RpS10b	61555.7	481254	7.81818
CG10664-PA, isoform A OS=Drosophila melanogaster GN=COX4 PE=1 SV=1	COX4	41443.2	321794	7.76471
ATP synthase subunit beta, mitochondrial OS=Drosophila melanogaster GN=ATPsyn-beta PE=1 SV=3	ATPsyn-beta	24042.9	184945	7.69231
GH01619p OS=Drosophila melanogaster GN=Rab2 PE=1 SV=1	Rab2	11889.6	89172	7.5
Probable ATP-dependent RNA helicase CG8611 OS=Drosophila melanogaster GN=CG8611 PE=1 SV=1	CG8611	1760.89	12975	7.36842
Ras-like GTP-binding protein Rho1 OS=Drosophila melanogaster GN=Rho1 PE=1 SV=1	Rho1	8751.73	64486.4	7.36842
CG6962 OS=Drosophila melanogaster GN=CG6962 PE=1 SV=1	CG6962	1611.23	11393.7	7.07142
Bifunctional lysine-specific demethylase and histidyl-hydroxylase NO66 OS=Drosophila melanogaster GN=CG2982 PE=1 SV=1	CG2982	8761.12	61601.6	7.03125
BcDNA.LD18761 OS=Drosophila melanogaster GN=Nup107 PE=1 SV=1	Nup107	8836.83	61652.3	6.97674
CathD OS=Drosophila melanogaster GN=cathD PE=1 SV=1	cathD	19081.3	131920	6.91358
Probable trans-2-enoyl-CoA reductase, mitochondrial OS=Drosophila melanogaster GN=CG16935 PE=3 SV=2	CG16935	10744.4	74187.8	6.90476
GM12291p OS=Drosophila melanogaster GN=Tapdelta PE=1 SV=1	Tapdelta	50596.9	346788	6.85393
Structural maintenance of chromosomes protein OS=Drosophila melanogaster GN=SMC2 PE=1 SV=1	SMC2	5884.54	40223.5	6.83544
Krueppel homolog 2 OS=Drosophila melanogaster GN=Kr-h2 PE=1 SV=1	Kr-h2	12820.5	86538.5	6.75
Structural maintenance of chromosomes protein OS=Drosophila melanogaster GN=SMC3 PE=1 SV=2	SMC3	3215.43	21436.2	6.66667
Probable ATP-dependent RNA helicase spindle-E OS=Drosophila melanogaster GN=spn-E PE=2 SV=1	spn-E	2311.44	15206.8	6.57895
ATP synthase subunit alpha, mitochondrial OS=Drosophila melanogaster GN=blw PE=1 SV=2	blw	28629.2	185248	6.47059
Probable ATP-dependent RNA helicase kurz OS=Drosophila melanogaster GN=kz PE=1 SV=1	kz	3208	20143.2	6.27907
Cytochrome b-c1 complex subunit 9 OS=Drosophila melanogaster GN=ox PE=3 SV=1	ox	109698	683625	6.23188
Acinus, isoform A OS=Drosophila melanogaster GN=Acn PE=1 SV=1	Acn	13146.9	81271.7	6.18182
40S ribosomal protein S25 OS=Drosophila melanogaster GN=RpS25 PE=1 SV=3	RpS25	83396.5	515542	6.18182
CG3756 OS=Drosophila melanogaster GN=CG3756 PE=1 SV=1	CG3756	6822.36	41983.7	6.15384
Heat shock 70 kDa protein cognate 4 OS=Drosophila melanogaster GN=Hsc70-4 PE=1 SV=3	Hsc70-4	46420	281334	6.06061
CG8289, isoform A OS=Drosophila melanogaster GN=CG8289 PE=1 SV=1	CG8289	3479.66	20610.3	5.92307
CG9796 OS=Drosophila melanogaster GN=GILT1 PE=1 SV=1	GILT1	14817.5	86736.5	5.85366
Nucleosome-remodeling factor subunit NURF301 OS=Drosophila melanogaster GN=E(bx) PE=1 SV=2	E(bx)	5657.24	32612.3	5.76471
RuvB-like helicase 2 OS=Drosophila melanogaster GN=rept PE=1 SV=1	rept	12707.9	72883.6	5.73529
Probable isocitrate dehydrogenase [NAD] subunit alpha, mitochondrial OS=Drosophila melanogaster GN=l(1)G0156 PE=2 SV=1	l(1)G0156	26947.6	151886	5.63636
Chromatin-remodeling complex ATPase chain Iswi OS=Drosophila melanogaster GN=Iswi PE=1 SV=1	Iswi	15151.5	84175.1	5.55556
CG10333 OS=Drosophila melanogaster GN=CG10333 PE=1 SV=2	CG10333	4762.41	26457.8	5.55555
GM02062p OS=Drosophila melanogaster GN=ND-23 PE=1 SV=1	ND-23	7328.99	40716.6	5.55555
LD30155p OS=Drosophila melanogaster GN=lost PE=1 SV=1	lost	5526.71	30145.7	5.45454
CG1291-PA OS=Drosophila melanogaster GN=CG1291 PE=1 SV=1	CG1291	7206.1	39118.8	5.42857
Ras-related protein Ral-a OS=Drosophila melanogaster GN=Rala PE=2 SV=2	Rala	5671.91	30541	5.38461
Nucleolar protein 6 OS=Drosophila melanogaster GN=Mat89Ba PE=1 SV=1	Mat89Ba	8070.43	42553.2	5.27273
RE01730p OS=Drosophila melanogaster GN=Swim PE=1 SV=1	Swim	55373.3	287121	5.18519
Transcription initiation factor TFIID subunit 1 OS=Drosophila melanogaster GN=Taf1 PE=1 SV=3	Taf1	627.169	3219.47	5.13333
60S ribosomal protein L32 OS=Drosophila melanogaster GN=RpL32 PE=1 SV=3	RpL32	48719.6	249844	5.1282
Ras-related protein Rac2 OS=Drosophila melanogaster GN=Rac2 PE=1 SV=1	Rac2	5620.61	28571.4	5.08333
40S ribosomal protein SA OS=Drosophila melanogaster GN=sta PE=1 SV=2	sta	20101.9	99094	4.92958
LP10852p OS=Drosophila melanogaster GN=mRpS18B PE=1 SV=1	mRpS18B	3626.95	17702.9	4.88095
60S ribosomal protein L10 OS=Drosophila melanogaster GN=RpL10 PE=1 SV=1	RpL10	121521	588005	4.83871
Levy, isoform A OS=Drosophila melanogaster GN=levy PE=1 SV=1	levy	96231	457097	4.75
Protein ELYS homolog OS=Drosophila melanogaster GN=CG14215 PE=1 SV=2	CG14215	808.373	3829.14	4.73684
CG14482, isoform A OS=Drosophila melanogaster GN=UQCR-6.4 PE=1 SV=1	UQCR-6.4	175439	829346	4.72727
60S ribosomal protein L31 OS=Drosophila melanogaster GN=RpL31 PE=1 SV=1	RpL31	220386	1.03306e+06	4.6875
Translocon-associated protein subunit beta OS=Drosophila melanogaster GN=SsRbeta PE=1 SV=2	SsRbeta	35866	165172	4.60526
Rab4 protein OS=Drosophila melanogaster GN=Rab4 PE=1 SV=1	Rab4	24618	110357	4.48276
Pre-mRNA processing factor 8 OS=Drosophila melanogaster GN=Prp8 PE=1 SV=1	Prp8	9663.57	42949.2	4.44444
BcDNA.GH04978 OS=Drosophila melanogaster GN=BcDNA.GH04978 PE=1 SV=1	BcDNA.GH04978	605.887	2692.83	4.44444
CG42232 OS=Drosophila melanogaster GN=CG42232 PE=1 SV=1	CG42232	1162.88	5021.54	4.31818
GTP-binding nuclear protein Ran OS=Drosophila melanogaster GN=ran PE=1 SV=1	ran	141758	607533	4.28571
60S acidic ribosomal protein P1 OS=Drosophila melanogaster GN=RpLP1 PE=1 SV=2	RpLP1	191138	816681	4.27273
CG4806 OS=Drosophila melanogaster GN=CG4806 PE=1 SV=2	CG4806	2134.47	9071.51	4.25
40S ribosomal protein S9 OS=Drosophila melanogaster GN=RpS9 PE=1 SV=2	RpS9	260946	1.10571e+06	4.23729
40S ribosomal protein S18 OS=Drosophila melanogaster GN=RpS18 PE=1 SV=1	RpS18	136364	568182	4.16667
Ras-like protein 3 OS=Drosophila melanogaster GN=R PE=2 SV=2	R	95923.3	398082	4.15
40S ribosomal protein S13 OS=Drosophila melanogaster GN=RpS13 PE=1 SV=3	RpS13	81537.6	331974	4.07143
CG3071-PA OS=Drosophila melanogaster GN=EG:25E8.3 PE=1 SV=1	EG:25E8.3	6132.94	24863.3	4.05405
Polycomb protein l(1)G0020 OS=Drosophila melanogaster GN=l(1)G0020 PE=1 SV=2	l(1)G0020	4609.93	18617	4.03846
CG3436, isoform A OS=Drosophila melanogaster GN=CG3436 PE=1 SV=1	CG3436	9783.73	38620	3.94737
ADP-ribosylation factor-like protein 8 OS=Drosophila melanogaster GN=Gie PE=1 SV=1	Gie	8003.77	31544.3	3.94117
LD07342p OS=Drosophila melanogaster GN=mip130 PE=1 SV=3	mip130	2537.15	9967.38	3.92857
Nucleoporin 43kD OS=Drosophila melanogaster GN=Nup43 PE=1 SV=1	Nup43	24925.2	97208.4	3.9
Nucleoporin 75kD OS=Drosophila melanogaster GN=Nup75 PE=1 SV=1	Nup75	11845.9	45561.1	3.84615
40S ribosomal protein S4 OS=Drosophila melanogaster GN=RpS4 PE=1 SV=2	RpS4	206044	789835	3.83333
Heat shock protein 83 OS=Drosophila melanogaster GN=Hsp83 PE=1 SV=1	Hsp83	26891.6	102677	3.81818
FI04407p OS=Drosophila melanogaster GN=SRm160 PE=1 SV=1	SRm160	2696.92	10229.7	3.7931
ATP synthase subunit gamma, mitochondrial OS=Drosophila melanogaster GN=ATPsyn-gamma PE=2 SV=2	ATPsyn-gamma	42618	158295	3.71429
Protein claret segregational OS=Drosophila melanogaster GN=ncd PE=1 SV=1	ncd	8394.68	30995.7	3.69231
Nucleoporin 358kD, isoform A OS=Drosophila melanogaster GN=Nup358 PE=1 SV=2	Nup358	14854.8	54017.6	3.63636
Nucleoprotein TPR OS=Drosophila melanogaster GN=Mtor PE=1 SV=1	Mtor	6483.85	22502.8	3.47059
Dolichyl-diphosphooligosaccharide--protein glycosyltransferase 48 kDa subunit OS=Drosophila melanogaster GN=Ost48 PE=2 SV=2	Ost48	3003.01	10210.2	3.4
40S ribosomal protein S12 OS=Drosophila melanogaster GN=RpS12 PE=1 SV=2	RpS12	14511.9	48812.7	3.36364
Multi sex combs, isoform A OS=Drosophila melanogaster GN=mxc PE=1 SV=2	mxc	1975.98	6586.61	3.33333
Nucleoporin at 44A, isoform A OS=Drosophila melanogaster GN=Nup44A PE=1 SV=1	Nup44A	1519.37	5064.58	3.33333
Polyadenylate-binding protein 2 OS=Drosophila melanogaster GN=Pabp2 PE=2 SV=1	Pabp2	4407.06	14423.1	3.27273
CG8545 OS=Drosophila melanogaster GN=CG8545-RA PE=1 SV=1	CG8545-RA	19041.9	62136.7	3.26316
Tubulin alpha-1 chain OS=Drosophila melanogaster GN=alphaTub84B PE=2 SV=1	alphaTub84B	300722	962310	3.2
60S ribosomal protein L19 OS=Drosophila melanogaster GN=RpL19 PE=1 SV=2	RpL19	100083	316931	3.16667
CG11015-PA OS=Drosophila melanogaster GN=COX5B PE=1 SV=1	COX5B	13264.6	42004.4	3.16667
60S ribosomal protein L8 OS=Drosophila melanogaster GN=RpL8 PE=1 SV=1	RpL8	136298	430416	3.15789
40S ribosomal protein S2 OS=Drosophila melanogaster GN=RpS2 PE=1 SV=2	RpS2	93490.3	294321	3.14815
Replication factor C 38kD subunit, isoform A OS=Drosophila melanogaster GN=RfC38 PE=1 SV=1	RfC38	36773.7	115224	3.13333
AT18160p OS=Drosophila melanogaster GN=CG9945 PE=2 SV=1	CG9945	2732.71	8539.71	3.125
CG30122, isoform D OS=Drosophila melanogaster GN=CG30122 PE=1 SV=1	CG30122	18525.1	57712.9	3.11538
Serine/threonine-protein phosphatase PP2A OS=Drosophila melanogaster GN=mts PE=2 SV=1	mts	3667.14	11283.5	3.07692
40S ribosomal protein S7 OS=Drosophila melanogaster GN=RpS7 PE=1 SV=1	RpS7	162455	496390	3.05556
Nucleolar complex protein 3 homolog OS=Drosophila melanogaster GN=CG1234 PE=1 SV=1	CG1234	6248.02	19061.7	3.05085
Peroxiredoxin 3 OS=Drosophila melanogaster GN=Prx3 PE=1 SV=2	Prx3	49317.2	147951	3
39S ribosomal protein L13, mitochondrial OS=Drosophila melanogaster GN=mRpL13 PE=2 SV=2	mRpL13	3036.06	9013.29	2.96875
40S ribosomal protein S23 OS=Drosophila melanogaster GN=RpS23 PE=1 SV=1	RpS23	206121	605871	2.93939
MAN1, isoform A OS=Drosophila melanogaster GN=MAN1 PE=1 SV=1	MAN1	2031.7	5959.64	2.93333
Nucleolar complex protein 2 homolog OS=Drosophila melanogaster GN=CG9246 PE=1 SV=1	CG9246	1617	4735.51	2.92857
CG5915 protein OS=Drosophila melanogaster GN=Rab7 PE=1 SV=1	Rab7	51458	150086	2.91667
40S ribosomal protein S19a OS=Drosophila melanogaster GN=RpS19a PE=1 SV=3	RpS19a	115741	335648	2.9
Tubulin beta-1 chain OS=Drosophila melanogaster GN=betaTub56D PE=1 SV=2	betaTub56D	279330	798085	2.85714
Ran GTPase-activating protein OS=Drosophila melanogaster GN=RanGAP PE=1 SV=1	RanGAP	1499.32	4240.5	2.82828
60S acidic ribosomal protein P2 OS=Drosophila melanogaster GN=RpLP2 PE=1 SV=1	RpLP2	331915	936170	2.82051
Actin-57B OS=Drosophila melanogaster GN=Act57B PE=1 SV=1	Act57B	93279.1	263095	2.82051
60S ribosomal protein L15 OS=Drosophila melanogaster GN=RpL15 PE=1 SV=1	RpL15	226244	617030	2.72727
Nucleoporin 37kD, isoform A OS=Drosophila melanogaster GN=Nup37 PE=1 SV=1	Nup37	3113.5	8491.37	2.72727
60S ribosomal protein L22 OS=Drosophila melanogaster GN=RpL22 PE=1 SV=2	RpL22	71918.9	192873	2.68182
Zinc finger protein CG2199 OS=Drosophila melanogaster GN=CG2199 PE=1 SV=1	CG2199	9641.2	25628.5	2.65823
CG3548 OS=Drosophila melanogaster GN=CG3548 PE=1 SV=1	CG3548	9714.51	25773.2	2.65306
Uncharacterized protein CG4951 OS=Drosophila melanogaster GN=CG4951 PE=1 SV=1	CG4951	11238.2	29574.1	2.63158
Protein bcn92 OS=Drosophila melanogaster GN=bcn92 PE=3 SV=1	bcn92	38356.2	100457	2.61905
Replication factor C subunit 2 OS=Drosophila melanogaster GN=RfC4 PE=2 SV=1	RfC4	34993.3	91520.9	2.61538
40S ribosomal protein S17 OS=Drosophila melanogaster GN=RpS17 PE=1 SV=2	RpS17	124346	320681	2.57895
Thioredoxin-related transmembrane protein 2 homolog OS=Drosophila melanogaster GN=CG11007 PE=2 SV=1	CG11007	8306.71	21405.8	2.57692
GH08712p OS=Drosophila melanogaster GN=Snr1 PE=1 SV=2	Snr1	3104.11	7879.66	2.53846
CROL GAMMA OS=Drosophila melanogaster GN=crol PE=1 SV=1	crol	3018.23	7605.94	2.52
ATP-dependent RNA helicase p62 OS=Drosophila melanogaster GN=Rm62 PE=1 SV=3	Rm62	152866	382166	2.5
40S ribosomal protein S3a OS=Drosophila melanogaster GN=RpS3A PE=1 SV=4	RpS3A	316623	791557	2.5
LD15349p OS=Drosophila melanogaster GN=Pih1D1 PE=1 SV=1	Pih1D1	2631.58	6578.95	2.5
Glyceraldehyde-3-phosphate dehydrogenase 1 OS=Drosophila melanogaster GN=Gapdh1 PE=2 SV=2	Gapdh1	73591.9	181149	2.46154
Brahma associated protein 55kD OS=Drosophila melanogaster GN=Bap55 PE=1 SV=1	Bap55	12899.1	31719.2	2.45902
Probable ATP-dependent RNA helicase pitchoune OS=Drosophila melanogaster GN=pit PE=2 SV=2	pit	31217.5	76743	2.45833
Glyceraldehyde-3-phosphate dehydrogenase 2 OS=Drosophila melanogaster GN=Gapdh2 PE=1 SV=2	Gapdh2	6223.48	15275.8	2.45454
DNA-directed RNA polymerase II subunit RPB2 OS=Drosophila melanogaster GN=RpII140 PE=2 SV=2	RpII140	10450.9	25380.7	2.42857
Protein no-on-transient A OS=Drosophila melanogaster GN=nonA PE=1 SV=2	nonA	12998.8	31197.2	2.4
60S acidic ribosomal protein P0 OS=Drosophila melanogaster GN=RpLP0 PE=1 SV=1	RpLP0	67290.8	160913	2.3913
CG5885-PA OS=Drosophila melanogaster GN=BEST:CK01296 PE=1 SV=1	BEST:CK01296	14338.6	34227.6	2.3871
CG7752-PA OS=Drosophila melanogaster GN=pzg PE=1 SV=1	pzg	7998.48	19044	2.38095
Nucleoplasmin-like protein OS=Drosophila melanogaster GN=Nlp PE=1 SV=1	Nlp	27663.3	64744	2.34043
40S ribosomal protein S6 OS=Drosophila melanogaster GN=RpS6 PE=1 SV=1	RpS6	214864	493131	2.29508
Torsin-like protein OS=Drosophila melanogaster GN=Torsin PE=2 SV=2	Torsin	17562.3	39318.5	2.23881
Brahma associated protein 170kD OS=Drosophila melanogaster GN=Bap170 PE=1 SV=1	Bap170	9294.19	20775.2	2.23529
RNA-binding protein squid OS=Drosophila melanogaster GN=sqd PE=1 SV=3	sqd	11061.9	24612.8	2.225
HEAT repeat-containing protein 1 homolog OS=Drosophila melanogaster GN=l(2)k09022 PE=2 SV=2	l(2)k09022	59054.3	130763	2.21429
RE28824p OS=Drosophila melanogaster GN=RpL12 PE=1 SV=1	RpL12	135900	300113	2.20833
Serine-arginine protein 55 OS=Drosophila melanogaster GN=B52 PE=1 SV=4	B52	191634	420659	2.19512
CG17514, isoform A OS=Drosophila melanogaster GN=CG17514 PE=1 SV=2	CG17514	9192.43	20087.2	2.18519
60S ribosomal protein L18 OS=Drosophila melanogaster GN=RpL18 PE=1 SV=1	RpL18	646651	1.38568e+06	2.14286
DNA-directed RNA polymerase II subunit RPB1 OS=Drosophila melanogaster GN=RpII215 PE=3 SV=4	RpII215	21049.6	44012.8	2.09091
Protein will die slowly OS=Drosophila melanogaster GN=wds PE=1 SV=1	wds	11276.3	23577.7	2.09091
Replication factor C subunit 1 OS=Drosophila melanogaster GN=Gnf1 PE=1 SV=2	Gnf1	11976	24873.3	2.07692
Guanine nucleotide-binding protein-like 3 homolog OS=Drosophila melanogaster GN=Ns1 PE=1 SV=2	Ns1	22748	47012.4	2.06667
40S ribosomal protein S16 OS=Drosophila melanogaster GN=RpS16 PE=1 SV=1	RpS16	465394	954654	2.05128
LD06557p OS=Drosophila melanogaster GN=mip40 PE=1 SV=1	mip40	11635.6	23603.7	2.02857
RuvB-like helicase 1 OS=Drosophila melanogaster GN=pont PE=1 SV=1	pont	57757.4	113523	1.96552
CG6015 OS=Drosophila melanogaster GN=CG6015 PE=1 SV=1	CG6015	4282	8411.07	1.96429
Probable histone-binding protein Caf1 OS=Drosophila melanogaster GN=Caf1 PE=1 SV=1	Caf1	18930	37037	1.95652
Nuclear cap-binding protein subunit 2 OS=Drosophila melanogaster GN=Cbp20 PE=1 SV=1	Cbp20	46301.5	90344.4	1.95122
Guanylate kinase-associated protein mars OS=Drosophila melanogaster GN=mars PE=1 SV=1	mars	5594.82	10797	1.92982
Serine/threonine-protein phosphatase alpha-2 isoform OS=Drosophila melanogaster GN=Pp1-87B PE=1 SV=1	Pp1-87B	16512.2	31865.6	1.92982
CG5313-PA OS=Drosophila melanogaster GN=RfC3 PE=1 SV=2	RfC3	32102.7	61530.2	1.91667
ATP-dependent chromatin assembly factor large subunit OS=Drosophila melanogaster GN=Acf1 PE=1 SV=1	Acf1	5871.99	11156.8	1.9
Histone H4 OS=Drosophila melanogaster GN=His4 PE=1 SV=2	His4	4.74934e+08	8.61917e+08	1.81481
60S ribosomal protein L10a-2 OS=Drosophila melanogaster GN=RpL10Ab PE=1 SV=2	RpL10Ab	177247	321517	1.81395
60S ribosomal protein L24 OS=Drosophila melanogaster GN=RpL24 PE=1 SV=1	RpL24	291262	525414	1.80392
Putative cysteine proteinase CG12163 OS=Drosophila melanogaster GN=CG12163 PE=2 SV=2	CG12163	50783.5	91410.3	1.8
Polyadenylate-binding protein OS=Drosophila melanogaster GN=pAbp PE=1 SV=3	pAbp	28620.5	51516.9	1.8
CG13365-PA OS=Drosophila melanogaster GN=CG13365 PE=2 SV=1	CG13365	11062	19911.5	1.8
Lamin-C OS=Drosophila melanogaster GN=LamC PE=1 SV=2	LamC	47264.4	84503	1.78788
CG7824, isoform C OS=Drosophila melanogaster GN=CG7824-RC PE=1 SV=3	CG7824-RC	4126.15	7368.11	1.78571
FI21236p1 OS=Drosophila melanogaster GN=rump PE=1 SV=1	rump	49482.7	86969.6	1.75758
Elongation factor 1-alpha 1 OS=Drosophila melanogaster GN=Ef1alpha48D PE=1 SV=2	Ef1alpha48D	115354	198886	1.72414
Transmembrane emp24 domain-containing protein eca OS=Drosophila melanogaster GN=eca PE=2 SV=2	eca	67621.3	115354	1.70588
Protein Peter pan OS=Drosophila melanogaster GN=ppan PE=1 SV=1	ppan	10177.2	17150.4	1.68519
Ribosome biogenesis protein BRX1 homolog OS=Drosophila melanogaster GN=CG11583 PE=2 SV=2	CG11583	96177	161096	1.675
60S ribosomal protein L28 OS=Drosophila melanogaster GN=RpL28 PE=1 SV=1	RpL28	486891	811486	1.66667
EG:34F3.8 protein OS=Drosophila melanogaster GN=Sec22 PE=1 SV=2	Sec22	6902.16	11368.3	1.64706
Nucleosomal histone kinase 1 OS=Drosophila melanogaster GN=ball PE=1 SV=1	ball	11978.8	19711.9	1.64557
H/ACA ribonucleoprotein complex subunit 2-like protein OS=Drosophila melanogaster GN=NHP2 PE=1 SV=1	NHP2	118577	191982	1.61905
Ribosomal RNA processing protein 1 homolog OS=Drosophila melanogaster GN=Nnp-1 PE=1 SV=1	Nnp-1	22799.2	36732.1	1.61111
Pinin, isoform A OS=Drosophila melanogaster GN=Pnn PE=1 SV=1	Pnn	8916.14	14210.1	1.59375
GM13959p OS=Drosophila melanogaster GN=Ip259 PE=1 SV=1	Ip259	113296	179940	1.58824
Casein kinase II subunit alpha OS=Drosophila melanogaster GN=CkIIalpha PE=1 SV=2	CkIIalpha	70122.7	110193	1.57143
CG10206-PA OS=Drosophila melanogaster GN=nop5 PE=1 SV=2	nop5	105005	164508	1.56667
CG10139, isoform A OS=Drosophila melanogaster GN=CG10139 PE=1 SV=1	CG10139	18431.4	28627.5	1.55319
40S ribosomal protein S27 OS=Drosophila melanogaster GN=RpS27 PE=1 SV=1	RpS27	309829	480769	1.55172
CG12499 OS=Drosophila melanogaster GN=CG12499 PE=1 SV=2	CG12499	464.077	717.209	1.54545
Inner centromere protein, isoform A OS=Drosophila melanogaster GN=Incenp PE=1 SV=1	Incenp	3114.15	4790.99	1.53846
CG7911, isoform A OS=Drosophila melanogaster GN=Nph PE=1 SV=1	Nph	10944.7	16705.1	1.52632
40S ribosomal protein S15Aa OS=Drosophila melanogaster GN=RpS15Aa PE=1 SV=2	RpS15Aa	542005	813008	1.5
Putative rRNA methyltransferase OS=Drosophila melanogaster GN=CG8939 PE=1 SV=1	CG8939	38589.3	57884	1.5
DNA topoisomerase 1 OS=Drosophila melanogaster GN=Top1 PE=1 SV=1	Top1	8958.97	13438.5	1.5
CG1742-PA, isoform A OS=Drosophila melanogaster GN=Mgstl PE=1 SV=1	Mgstl	48042.7	71174.4	1.48148
Pre-mRNA-splicing factor CWC22 homolog OS=Drosophila melanogaster GN=ncm PE=1 SV=3	ncm	3431.21	5080.83	1.48077
60S ribosomal protein L9 OS=Drosophila melanogaster GN=RpL9 PE=1 SV=2	RpL9	224509	332086	1.47917
CG10648-PA OS=Drosophila melanogaster GN=Rbm13 PE=1 SV=1	Rbm13	46844.2	69033.5	1.47368
Cap-G, isoform G OS=Drosophila melanogaster GN=Cap-G PE=1 SV=1	Cap-G	7417.4	10788.9	1.45455
Klaroid, isoform D OS=Drosophila melanogaster GN=koi PE=1 SV=1	koi	2126.84	3093.58	1.45455
Replication protein A 70 kDa DNA-binding subunit OS=Drosophila melanogaster GN=RpA-70 PE=1 SV=1	RpA-70	30039.1	43556.6	1.45
CG6846-PA OS=Drosophila melanogaster GN=RpL26 PE=1 SV=1	RpL26	208454	301100	1.44444
BcDNA.LD02793 OS=Drosophila melanogaster GN=Prp19 PE=1 SV=1	Prp19	48948.5	70703.4	1.44444
CG1737, isoform B OS=Drosophila melanogaster GN=CG1737-RA PE=1 SV=1	CG1737-RA	18618.3	26457.6	1.42105
Ribosome biogenesis protein BOP1 homolog OS=Drosophila melanogaster GN=CG5033 PE=2 SV=1	CG5033	45359	64166.4	1.41463
CG3838, isoform A OS=Drosophila melanogaster GN=CG3838 PE=2 SV=1	CG3838	2059.5	2912.42	1.41414
Ribosomal protein S30, isoform A OS=Drosophila melanogaster GN=RpS30 PE=1 SV=1	RpS30	116598	164609	1.41176
FI04781p OS=Drosophila melanogaster GN=Nop56 PE=1 SV=1	Nop56	71167.9	100365	1.41026
Peroxiredoxin 1 OS=Drosophila melanogaster GN=Jafrac1 PE=1 SV=1	Jafrac1	690608	966851	1.4
Chromosomal serine/threonine-protein kinase JIL-1 OS=Drosophila melanogaster GN=JIL-1 PE=1 SV=1	JIL-1	10952.1	15332.9	1.4
DMAP1 OS=Drosophila melanogaster GN=DMAP1 PE=1 SV=1	DMAP1	5973.72	8363.2	1.4
Heterochromatin protein 5, isoform A OS=Drosophila melanogaster GN=HP5 PE=1 SV=1	HP5	11755.2	16416.7	1.39655
Eukaryotic initiation factor 4A-III OS=Drosophila melanogaster GN=eIF4AIII PE=1 SV=1	eIF4AIII	46032.4	63568.6	1.38095
Des-1 protein OS=Drosophila melanogaster GN=ifc PE=1 SV=1	ifc	2957.79	4033.34	1.36364
CG4111-PB, isoform B OS=Drosophila melanogaster GN=RpL35 PE=1 SV=2	RpL35	117729	159280	1.35294
60S ribosomal protein L5 OS=Drosophila melanogaster GN=RpL5 PE=1 SV=2	RpL5	70546.7	94062.3	1.33333
40S ribosomal protein S14 OS=Drosophila melanogaster GN=RpS14a PE=1 SV=1	RpS14a	1.35385e+06	1.78462e+06	1.31818
60S ribosomal protein L11 OS=Drosophila melanogaster GN=RpL11 PE=1 SV=2	RpL11	616114	805687	1.30769
Boundary element associated factor OS=Drosophila melanogaster GN=BEAF-32 PE=1 SV=1	BEAF-32	28967.3	37783.4	1.30435
60S ribosomal protein L18a OS=Drosophila melanogaster GN=RpL18A PE=1 SV=1	RpL18A	951475	1.23692e+06	1.3
LD47064p OS=Drosophila melanogaster GN=RpLP0-like PE=1 SV=1	RpLP0-like	9177.43	11896.7	1.2963
40S ribosomal protein S8 OS=Drosophila melanogaster GN=RpS8 PE=1 SV=1	RpS8	716091	926706	1.29412
DNA repair protein complementing XP-C cells homolog OS=Drosophila melanogaster GN=mus210 PE=1 SV=2	mus210	6452.06	8325.24	1.29032
Protein slender lobes OS=Drosophila melanogaster GN=sle PE=1 SV=1	sle	69374.4	88294.7	1.27273
60S ribosomal protein L23 OS=Drosophila melanogaster GN=RpL23 PE=1 SV=2	RpL23	736772	937709	1.27273
Modifier of mdg4 OS=Drosophila melanogaster GN=mod(mdg4) PE=1 SV=1	mod(mdg4)	28303.3	35751.5	1.26316
LD40493p OS=Drosophila melanogaster GN=TFAM PE=1 SV=1	TFAM	193656	243740	1.25862
Probable ribosome biogenesis protein RLP24 OS=Drosophila melanogaster GN=RpL24-like PE=1 SV=1	RpL24-like	218555	272079	1.2449
DNA topoisomerase 2 OS=Drosophila melanogaster GN=Top2 PE=1 SV=1	Top2	432163	535638	1.23944
Cofilin/actin-depolymerizing factor homolog OS=Drosophila melanogaster GN=tsr PE=2 SV=1	tsr	12252	15169.2	1.2381
CG9143 OS=Drosophila melanogaster GN=CG9143 PE=1 SV=1	CG9143	4698.43	5791.09	1.23256
ATP-dependent helicase brm OS=Drosophila melanogaster GN=brm PE=1 SV=2	brm	21625.1	26490.8	1.225
Voltage-dependent anion-selective channel OS=Drosophila melanogaster GN=porin PE=1 SV=3	porin	458565	556829	1.21429
CG1274-PA, isoform A OS=Drosophila melanogaster GN=Jafrac2 PE=1 SV=1	Jafrac2	370370	448934	1.21212
Protein maelstrom OS=Drosophila melanogaster GN=mael PE=1 SV=1	mael	4653.87	5623.43	1.20833
GST-containing FLYWCH zinc-finger protein, isoform D OS=Drosophila melanogaster GN=gfzf PE=1 SV=2	gfzf	21529.3	25983.7	1.2069
Cytochrome c oxidase subunit 2 OS=Drosophila melanogaster GN=mt:CoII PE=3 SV=1	mt:CoII	179595	213985	1.19149
AT09608p OS=Drosophila melanogaster GN=CG30491;CG30495 PE=1 SV=1	CG30491;CG30495	9161.95	10778.8	1.17647
Polynucleotide 5'-hydroxyl-kinase NOL9 OS=Drosophila melanogaster GN=CG8414 PE=2 SV=1	CG8414	20694.6	24293.7	1.17391
Transmembrane emp24 domain-containing protein bai OS=Drosophila melanogaster GN=bai PE=2 SV=1	bai	160473	185811	1.15789
LD06749p OS=Drosophila melanogaster GN=Nopp140 PE=1 SV=3	Nopp140	6236.14	7206.21	1.15556
Inorganic pyrophosphatase OS=Drosophila melanogaster GN=Nurf-38 PE=1 SV=3	Nurf-38	87025.3	100211	1.15152
LD26546p OS=Drosophila melanogaster GN=l(1)G0320 PE=1 SV=1	l(1)G0320	6058.77	6967.59	1.15
LD17962p OS=Drosophila melanogaster GN=stwl PE=1 SV=1	stwl	12411.3	14184.4	1.14286
60S ribosomal protein L4 OS=Drosophila melanogaster GN=RpL4 PE=1 SV=2	RpL4	333333	377778	1.13333
RE08669p OS=Drosophila melanogaster GN=RpL6 PE=1 SV=1	RpL6	299462	336474	1.1236
Aurora kinase B OS=Drosophila melanogaster GN=ial PE=1 SV=1	ial	21159.9	23772.2	1.12346
rRNA 2'-O-methyltransferase fibrillarin OS=Drosophila melanogaster GN=Fib PE=2 SV=1	Fib	1.01098e+06	1.12652e+06	1.11429
Chromosomal protein D1 OS=Drosophila melanogaster GN=D1 PE=1 SV=3	D1	148729	164954	1.10909
Protein jagunal OS=Drosophila melanogaster GN=jagn PE=1 SV=1	jagn	24326.7	26933.1	1.10714
Jing interacting gene regulatory 1, isoform A OS=Drosophila melanogaster GN=jigr1 PE=1 SV=1	jigr1	30967.7	33548.4	1.08333
Lamin Dm0 OS=Drosophila melanogaster GN=Lam PE=1 SV=4	Lam	1.82431e+06	1.96464e+06	1.07692
CG1987-PA OS=Drosophila melanogaster GN=Rbp1-like PE=1 SV=2	Rbp1-like	83383	89338.9	1.07143
Sec13 ortholog, isoform A OS=Drosophila melanogaster GN=Sec13 PE=1 SV=1	Sec13	16202.5	16962	1.04687
Splicing factor U2AF 50 kDa subunit OS=Drosophila melanogaster GN=U2af50 PE=1 SV=1	U2af50	5575.81	5790.27	1.03846
CG5014-PB, isoform B OS=Drosophila melanogaster GN=Vap-33A PE=1 SV=1	Vap-33A	91649.7	95044.1	1.03704
DNA-directed RNA polymerase II subunit RPB11 OS=Drosophila melanogaster GN=Rpb11 PE=3 SV=1	Rpb11	21674.1	22421.5	1.03448
40S ribosomal protein S24 OS=Drosophila melanogaster GN=RpS24 PE=1 SV=1	RpS24	199468	206117	1.03333
Probable nucleolar GTP-binding protein 1 OS=Drosophila melanogaster GN=CG8801 PE=2 SV=1	CG8801	94289.5	96945.6	1.02817
Xeroderma pigmentosum D ortholog OS=Drosophila melanogaster GN=Xpd PE=1 SV=1	Xpd	818.648	841.388	1.02778
Heterochromatin protein 1 OS=Drosophila melanogaster GN=Su(var)205 PE=1 SV=2	Su(var)205	189901	194217	1.02273
60S ribosomal protein L7 OS=Drosophila melanogaster GN=RpL7 PE=1 SV=2	RpL7	745005	745005	1
H/ACA ribonucleoprotein complex subunit 4 OS=Drosophila melanogaster GN=Nop60B PE=1 SV=1	Nop60B	22891.4	22891.4	1
60S ribosomal protein L13 OS=Drosophila melanogaster GN=RpL13 PE=1 SV=1	RpL13	842021	842021	1
Protein argonaute-2 OS=Drosophila melanogaster GN=AGO2 PE=1 SV=3	AGO2	0.000731154	0.000731154	1
Calcium-transporting ATPase sarcoplasmic/endoplasmic reticulum type OS=Drosophila melanogaster GN=Ca-P60A PE=1 SV=2	Ca-P60A	0.000895817	0.000895817	1
RE14391p OS=Drosophila melanogaster GN=Sec63 PE=1 SV=1	Sec63	0.0011655	0.0011655	1
NADH-ubiquinone oxidoreductase 75 kDa subunit, mitochondrial OS=Drosophila melanogaster GN=ND75 PE=2 SV=3	ND75	0.00127259	0.00127259	1
LD18774p OS=Drosophila melanogaster GN=OstDelta PE=1 SV=1	OstDelta	0.0014453	0.0014453	1
GH13256p OS=Drosophila melanogaster GN=Thiolase PE=1 SV=1	Thiolase	0.00197589	0.00197589	1
RNA-binding protein pno1 OS=Drosophila melanogaster GN=l(1)G0004 PE=2 SV=1	l(1)G0004	13878.5	13878.5	1
CG3696-PA, isoform A OS=Drosophila melanogaster GN=kis PE=1 SV=3	kis	0.000174435	0.000174435	1
40S ribosomal protein S11 OS=Drosophila melanogaster GN=RpS11 PE=1 SV=1	RpS11	0.00552792	0.00552792	1
Mitochondrial import receptor subunit TOM40 homolog 1 OS=Drosophila melanogaster GN=Tom40 PE=2 SV=2	Tom40	0.00275406	0.00275406	1
Rae1 OS=Drosophila melanogaster GN=Rae1 PE=1 SV=1	Rae1	0.00259134	0.00259134	1
39S ribosomal protein L39, mitochondrial OS=Drosophila melanogaster GN=mRpL39 PE=1 SV=2	mRpL39	0.00268097	0.00268097	1
CG7424-PA OS=Drosophila melanogaster GN=RpL36A PE=1 SV=2	RpL36A	0.00800641	0.00800641	1
Bifunctional glutamate/proline--tRNA ligase OS=Drosophila melanogaster GN=Aats-glupro PE=1 SV=2	Aats-glupro	0.00052829	0.00052829	1
THO complex subunit 5 OS=Drosophila melanogaster GN=thoc5 PE=1 SV=2	thoc5	0.00141163	0.00141163	1
CG16972 OS=Drosophila melanogaster GN=CG16972 PE=1 SV=1	CG16972	0.00052367	0.00052367	1
Probable histone-lysine N-methyltransferase Mes-4 OS=Drosophila melanogaster GN=Mes-4 PE=1 SV=2	Mes-4	0.000629208	0.000629208	1
Mitochondrial ribosomal protein S21, isoform A OS=Drosophila melanogaster GN=mRpS21 PE=1 SV=1	mRpS21	0.00940734	0.00940734	1
MIP20481p OS=Drosophila melanogaster GN=Rab14 PE=1 SV=1	Rab14	0.00412541	0.00412541	1
NAT1 ortholog, isoform A OS=Drosophila melanogaster GN=Nat1 PE=1 SV=1	Nat1	0.000970591	0.000970591	1
CG11989-PA, isoform A OS=Drosophila melanogaster GN=vnc PE=1 SV=1	vnc	0.00448229	0.00448229	1
GH10494p OS=Drosophila melanogaster GN=scramb2 PE=1 SV=1	scramb2	0.00338295	0.00338295	1
Ras-related protein Rac1 OS=Drosophila melanogaster GN=Rac1 PE=1 SV=2	Rac1	0.00468604	0.00468604	1
Mitochondrial ribosomal protein L38 OS=Drosophila melanogaster GN=mRpL38 PE=1 SV=2	mRpL38	0.00209556	0.00209556	1
Eukaryotic translation initiation factor 3 subunit G-1 OS=Drosophila melanogaster GN=eIF3-S4-1 PE=1 SV=1	eIF3-S4-1	0.00334113	0.00334113	1
CG2937-PA OS=Drosophila melanogaster GN=mRpS2 PE=1 SV=1	mRpS2	0.00331236	0.00331236	1
28S ribosomal protein S10, mitochondrial OS=Drosophila melanogaster GN=mRpS10 PE=2 SV=2	mRpS10	0.004995	0.004995	1
CG4854 OS=Drosophila melanogaster GN=CG4854 PE=2 SV=1	CG4854	0.00271592	0.00271592	1
CG14200, isoform A OS=Drosophila melanogaster GN=CG14200 PE=1 SV=1	CG14200	0.000450025	0.000450025	1
Dimethyladenosine transferase 1, mitochondrial OS=Drosophila melanogaster GN=mtTFB1 PE=2 SV=2	mtTFB1	0.00262605	0.00262605	1
CG1665 OS=Drosophila melanogaster GN=CG1665-RA PE=1 SV=1	CG1665-RA	0.00262192	0.00262192	1
Probable 28S ribosomal protein S25, mitochondrial OS=Drosophila melanogaster GN=mRpS25 PE=1 SV=1	mRpS25	0.00522466	0.00522466	1
Br140, isoform A OS=Drosophila melanogaster GN=Br140 PE=1 SV=1	Br140	0.000636862	0.000636862	1
AT29239p OS=Drosophila melanogaster GN=mRpL47 PE=1 SV=1	mRpL47	0.00315557	0.00315557	1
Phosphatidylinositol glycan anchor biosynthesis, class S ortholog OS=Drosophila melanogaster GN=PIG-S PE=1 SV=2	PIG-S	0.00165563	0.00165563	1
Hexosaminidase 2 OS=Drosophila melanogaster GN=Hexo2 PE=1 SV=1	Hexo2	0.00141603	0.00141603	1
Probable N-acetyltransferase san OS=Drosophila melanogaster GN=san PE=1 SV=1	san	0.00476644	0.00476644	1
CG3605, isoform A OS=Drosophila melanogaster GN=CG3605 PE=1 SV=2	CG3605	0.00118022	0.00118022	1
Innexin inx3 OS=Drosophila melanogaster GN=Inx3 PE=1 SV=1	Inx3	0.00220604	0.00220604	1
CG4539-PA OS=Drosophila melanogaster GN=Bka PE=1 SV=2	Bka	0.00430108	0.00430108	1
CG2469, isoform A OS=Drosophila melanogaster GN=CG2469 PE=1 SV=1	CG2469	0.00076693	0.00076693	1
U1 small nuclear ribonucleoprotein 70 kDa OS=Drosophila melanogaster GN=snRNP-U1-70K PE=1 SV=2	snRNP-U1-70K	0.00189143	0.00189143	1
CG30020, isoform A OS=Drosophila melanogaster GN=CG30020 PE=1 SV=1	CG30020	0.000685636	0.000685636	1
CG31676, isoform B OS=Drosophila melanogaster GN=CG31676-RA PE=2 SV=3	CG31676-RA	0.00568182	0.00568182	1
Chondrocyte-derived ezrin-like domain containing protein ortholog, isoform E OS=Drosophila melanogaster GN=Cdep PE=1 SV=1	Cdep	0.000757404	0.000757404	1
Eater OS=Drosophila melanogaster GN=eater PE=1 SV=5	eater	0.000876271	0.000876271	1
BcDNA.LD23371 OS=Drosophila melanogaster GN=BcDNA.LD23371 PE=1 SV=1	BcDNA.LD23371	0.000879507	0.000879507	1
Transcription factor E2F2 OS=Drosophila melanogaster GN=E2f2 PE=1 SV=1	E2f2	0.00241721	0.00241721	1
Brd8 OS=Drosophila melanogaster GN=Brd8 PE=1 SV=1	Brd8	0.00106281	0.00106281	1
CG9762-PA OS=Drosophila melanogaster GN=ND-SGDH PE=1 SV=1	ND-SGDH	0.00454133	0.00454133	1
Dynein light intermediate chain, isoform A OS=Drosophila melanogaster GN=Dlic PE=1 SV=2	Dlic	0.00183756	0.00183756	1
CG7564, isoform B OS=Drosophila melanogaster GN=CG7564 PE=1 SV=1	CG7564	0.00206654	0.00206654	1
Fasciclin-1 OS=Drosophila melanogaster GN=Fas1 PE=1 SV=1	Fas1	0.00137836	0.00137836	1
Decapping protein 1, isoform A OS=Drosophila melanogaster GN=DCP1 PE=1 SV=1	DCP1	0.00241955	0.00241955	1
CG11790, isoform B OS=Drosophila melanogaster GN=CG11790 PE=1 SV=1	CG11790	0.00368732	0.00368732	1
CG33228, isoform B OS=Drosophila melanogaster GN=CG33228-RA PE=2 SV=2	CG33228-RA	0.00403388	0.00403388	1
CG5131 OS=Drosophila melanogaster GN=CG5131 PE=1 SV=2	CG5131	0.00313972	0.00313972	1
39S ribosomal protein L35, mitochondrial OS=Drosophila melanogaster GN=mRpL35 PE=1 SV=1	mRpL35	0.00488759	0.00488759	1
DnaJ protein homolog 1 OS=Drosophila melanogaster GN=DnaJ-1 PE=1 SV=3	DnaJ-1	0.0027027	0.0027027	1
CG7382 OS=Drosophila melanogaster GN=CG7382 PE=1 SV=1	CG7382	0.00376223	0.00376223	1
Mitochondrial ribosomal protein S33 OS=Drosophila melanogaster GN=mRpS33 PE=1 SV=1	mRpS33	0.00730994	0.00730994	1
CG8287-PA OS=Drosophila melanogaster GN=Rab8 PE=1 SV=1	Rab8	0.00422297	0.00422297	1
CG13603 OS=Drosophila melanogaster GN=CG13603 PE=1 SV=1	CG13603	0.0038373	0.0038373	1
Transcription initiation factor IIA subunit 2 OS=Drosophila melanogaster GN=TfIIA-S PE=1 SV=1	TfIIA-S	0.00820345	0.00820345	1
FI20010p1 OS=Drosophila melanogaster GN=krimp PE=1 SV=1	krimp	0.00119133	0.00119133	1
Origin recognition complex subunit 5 OS=Drosophila melanogaster GN=Orc5 PE=1 SV=1	Orc5	0.00192012	0.00192012	1
CG9953 OS=Drosophila melanogaster GN=CG9953 PE=1 SV=1	CG9953	0.00175963	0.00175963	1
Tubulin gamma-1 chain OS=Drosophila melanogaster GN=gammaTub23C PE=2 SV=2	gammaTub23C	0.00187582	0.00187582	1
CG6851-PA, isoform A OS=Drosophila melanogaster GN=Mtch PE=1 SV=1	Mtch	0.00285796	0.00285796	1
CG1503, isoform A OS=Drosophila melanogaster GN=CG1503 PE=2 SV=1	CG1503	0.00290276	0.00290276	1
CG11661-PF, isoform F OS=Drosophila melanogaster GN=Nc73EF PE=1 SV=1	Nc73EF	0.000880669	0.000880669	1
CG9140, isoform B OS=Drosophila melanogaster GN=ND-51 PE=1 SV=1	ND-51	0.0019305	0.0019305	1
CG7488 OS=Drosophila melanogaster GN=CG7488 PE=1 SV=2	CG7488	0.00240096	0.00240096	1
CG32441, isoform C OS=Drosophila melanogaster GN=CG32441 PE=1 SV=2	CG32441	0.00398724	0.00398724	1
40S ribosomal protein S20 OS=Drosophila melanogaster GN=RpS20 PE=1 SV=1	RpS20	0.0074184	0.0074184	1
Protein bric-a-brac 2 OS=Drosophila melanogaster GN=bab2 PE=1 SV=2	bab2	0.000872676	0.000872676	1
ADP-ribosylation factor 2 OS=Drosophila melanogaster GN=Arf102F PE=2 SV=2	Arf102F	0.00485437	0.00485437	1
Dynamin OS=Drosophila melanogaster GN=shi PE=1 SV=2	shi	0.00102302	0.00102302	1
Coatomer subunit gamma OS=Drosophila melanogaster GN=gammaCop PE=2 SV=1	gammaCop	0.00102428	0.00102428	1
Muscle wasted, isoform C OS=Drosophila melanogaster GN=mute PE=1 SV=1	mute	0.000510543	0.000510543	1
GPI mannosyltransferase 3 OS=Drosophila melanogaster GN=CG12006 PE=2 SV=2	CG12006	0.00153917	0.00153917	1
Lethal(2) giant larvae protein OS=Drosophila melanogaster GN=l(2)gl PE=1 SV=2	l(2)gl	0.000788581	0.000788581	1
Semaphorin-2A OS=Drosophila melanogaster GN=Sema-2a PE=1 SV=2	Sema-2a	0.00120569	0.00120569	1
CG1434, isoform A OS=Drosophila melanogaster GN=CG1434 PE=1 SV=2	CG1434	0.00189609	0.00189609	1
CG14657, isoform B OS=Drosophila melanogaster GN=CG14657 PE=2 SV=1	CG14657	0.00215146	0.00215146	1
GDP-fucose protein O-fucosyltransferase 1 OS=Drosophila melanogaster GN=O-fut1 PE=1 SV=1	O-fut1	0.00213675	0.00213675	1
Stromal interaction molecule homolog OS=Drosophila melanogaster GN=Stim PE=1 SV=1	Stim	0.00154416	0.00154416	1
CG10470-PA OS=Drosophila melanogaster GN=CG10470 PE=1 SV=1	CG10470	0.00480077	0.00480077	1
CG7943, isoform A OS=Drosophila melanogaster GN=CG7943 PE=2 SV=1	CG7943	0.00267809	0.00267809	1
26S proteasome regulatory complex subunit p48B OS=Drosophila melanogaster GN=Rpt1 PE=1 SV=1	Rpt1	0.00206143	0.00206143	1
CG13392, isoform B OS=Drosophila melanogaster GN=CG13392 PE=1 SV=1	CG13392	0.00392465	0.00392465	1
Failed axon connections OS=Drosophila melanogaster GN=fax PE=1 SV=1	fax	0.00212404	0.00212404	1
LD11247p OS=Drosophila melanogaster GN=Sk2 PE=1 SV=3	Sk2	0.00135465	0.00135465	1
Spectrin alpha chain OS=Drosophila melanogaster GN=alpha-Spec PE=1 SV=2	alpha-Spec	0.000359544	0.000359544	1
Succinate dehydrogenase [ubiquinone] iron-sulfur subunit, mitochondrial OS=Drosophila melanogaster GN=SdhB PE=2 SV=2	SdhB	0.0029656	0.0029656	1
CG32549, isoform E OS=Drosophila melanogaster GN=CG32549-RE PE=1 SV=2	CG32549-RE	0.00139548	0.00139548	1
Chromodomain-helicase-DNA-binding protein 3 OS=Drosophila melanogaster GN=Chd3 PE=2 SV=3	Chd3	0.000971251	0.000971251	1
CG6512-PA, isoform A OS=Drosophila melanogaster GN=CG6512 PE=1 SV=1	CG6512	0.00111557	0.00111557	1
CG1371 OS=Drosophila melanogaster GN=CG1371 PE=1 SV=1	CG1371	0.000764468	0.000764468	1
Ribonuclease X25 OS=Drosophila melanogaster GN=RNaseX25 PE=1 SV=1	RNaseX25	0.00266525	0.00266525	1
DNA excision repair protein haywire OS=Drosophila melanogaster GN=hay PE=1 SV=2	hay	0.00110754	0.00110754	1
39S ribosomal protein L9, mitochondrial OS=Drosophila melanogaster GN=mRpL9 PE=2 SV=1	mRpL9	0.00347343	0.00347343	1
Threonylcarbamoyladenosine tRNA methylthiotransferase OS=Drosophila melanogaster GN=CG6550 PE=2 SV=1	CG6550	0.0015977	0.0015977	1
CG16985 protein OS=Drosophila melanogaster GN=CG16985 PE=1 SV=1	CG16985	0.00622278	0.00622278	1
CG10092, isoform A OS=Drosophila melanogaster GN=CG10092 PE=1 SV=1	CG10092	0.00146456	0.00146456	1
CG32675-PA, isoform A OS=Drosophila melanogaster GN=Tango5 PE=1 SV=1	Tango5	0.00171969	0.00171969	1
Transcription factor Dp OS=Drosophila melanogaster GN=Dp PE=1 SV=2	Dp	0.00201126	0.00201126	1
LD36009p OS=Drosophila melanogaster GN=lace PE=1 SV=1	lace	0.00151607	0.00151607	1
CG6178 OS=Drosophila melanogaster GN=CG6178 PE=1 SV=1	CG6178	0.00166945	0.00166945	1
Ras-like protein 2 OS=Drosophila melanogaster GN=Ras64B PE=1 SV=2	Ras64B	0.00450045	0.00450045	1
Mitochondrial ribosomal protein S17 OS=Drosophila melanogaster GN=mRpS17 PE=1 SV=1	mRpS17	0.00555556	0.00555556	1
Protein abnormal spindle OS=Drosophila melanogaster GN=asp PE=1 SV=3	asp	0.000434726	0.000434726	1
Kinesin-like protein OS=Drosophila melanogaster GN=cmet PE=1 SV=3	cmet	0.000397852	0.000397852	1
CG9281, isoform B OS=Drosophila melanogaster GN=CG9281 PE=1 SV=1	CG9281	0.00143968	0.00143968	1
Perlecan OS=Drosophila melanogaster GN=trol PE=1 SV=1	trol	0.000214303	0.000214303	1
CG5972-PA OS=Drosophila melanogaster GN=Arpc4 PE=1 SV=1	Arpc4	0.00510986	0.00510986	1
CG6453, isoform A OS=Drosophila melanogaster GN=GCS2beta PE=1 SV=1	GCS2beta	0.00162602	0.00162602	1
CG11337, isoform A OS=Drosophila melanogaster GN=CG11337-RD PE=2 SV=2	CG11337-RD	0.00117786	0.00117786	1
UPF0389 protein CG9231 OS=Drosophila melanogaster GN=CG9231 PE=1 SV=1	CG9231	0.0070922	0.0070922	1
CG15908 OS=Drosophila melanogaster GN=CG15908 PE=2 SV=1	CG15908	0.0054615	0.0054615	1
AT01345p OS=Drosophila melanogaster GN=CG12736 PE=1 SV=1	CG12736	0.0020145	0.0020145	1
Synaptobrevin OS=Drosophila melanogaster GN=Syb PE=2 SV=3	Syb	0.00598802	0.00598802	1
Cytosolic Fe-S cluster assembly factor NUBP2 homolog OS=Drosophila melanogaster GN=CG4858 PE=2 SV=1	CG4858	0.00354233	0.00354233	1
CG11180, isoform A OS=Drosophila melanogaster GN=CG11180 PE=1 SV=1	CG11180	0.00121095	0.00121095	1
Jwa ortholog OS=Drosophila melanogaster GN=Jwa PE=1 SV=5	Jwa	0.00359971	0.00359971	1
BcDNA.GH11973 OS=Drosophila melanogaster GN=rgn PE=1 SV=1	rgn	0.00102785	0.00102785	1
CG12253-PA OS=Drosophila melanogaster GN=BEST:LD08487 PE=1 SV=2	BEST:LD08487	0.00229516	0.00229516	1
CG18853 OS=Drosophila melanogaster GN=CG18853 PE=2 SV=1	CG18853	0.00259875	0.00259875	1
LD25151p OS=Drosophila melanogaster GN=Zif PE=1 SV=1	Zif	0.00220507	0.00220507	1
CG6874 protein OS=Drosophila melanogaster GN=HipHop PE=1 SV=1	HipHop	0.00410846	0.00410846	1
CG12128, isoform A OS=Drosophila melanogaster GN=CG12128 PE=1 SV=1	CG12128	0.00185701	0.00185701	1
CG9032-PA, isoform A OS=Drosophila melanogaster GN=sun PE=1 SV=1	sun	0.0147275	0.0147275	1
RE49489p OS=Drosophila melanogaster GN=p24-1 PE=1 SV=1	p24-1	0.00425713	0.00425713	1
Putative oligosaccharyltransferase complex subunit CG9662 OS=Drosophila melanogaster GN=CG9662 PE=2 SV=3	CG9662	0.00594884	0.00594884	1
39S ribosomal protein L22, mitochondrial OS=Drosophila melanogaster GN=mRpL22 PE=2 SV=2	mRpL22	0.00371195	0.00371195	1
Dihydrofolate reductase OS=Drosophila melanogaster GN=Dhfr PE=1 SV=3	Dhfr	0.00481696	0.00481696	1
CG4627 OS=Drosophila melanogaster GN=CG4627 PE=1 SV=1	CG4627	0.00438982	0.00438982	1
Polycomb protein Su(z)12 OS=Drosophila melanogaster GN=Su(z)12 PE=1 SV=1	Su(z)12	0.0009996	0.0009996	1
BcDNA.GH02678 OS=Drosophila melanogaster GN=Vps4 PE=1 SV=1	Vps4	0.00201776	0.00201776	1
CG33002-PA OS=Drosophila melanogaster GN=mRpL27 PE=1 SV=1	mRpL27	0.0063012	0.0063012	1
Mitochondrial import inner membrane translocase subunit Tim16 OS=Drosophila melanogaster GN=blp PE=2 SV=1	blp	0.00636132	0.00636132	1
LD31742p OS=Drosophila melanogaster GN=whd PE=1 SV=1	whd	0.00111907	0.00111907	1
AT27305p OS=Drosophila melanogaster GN=CG31874 PE=2 SV=1	CG31874	0.00187582	0.00187582	1
Titin OS=Drosophila melanogaster GN=sls PE=1 SV=3	sls	4.84379e-05	4.84379e-05	1
FI04589p OS=Drosophila melanogaster GN=stck PE=1 SV=1	stck	0.00251889	0.00251889	1
Major facilitator superfamily transporter 3 OS=Drosophila melanogaster GN=MFS3 PE=1 SV=1	MFS3	0.00181686	0.00181686	1
Palmitoyltransferase OS=Drosophila melanogaster GN=CG13029 PE=3 SV=1	CG13029	0.00297885	0.00297885	1
CG2943, isoform C OS=Drosophila melanogaster GN=CG2943 PE=1 SV=1	CG2943	0.0010003	0.0010003	1
CG18619-PB, isoform B OS=Drosophila melanogaster GN=CG18619 PE=2 SV=1	CG18619	0.00728863	0.00728863	1
Coilin, isoform D OS=Drosophila melanogaster GN=coil PE=1 SV=1	coil	0.00141824	0.00141824	1
Myosin regulatory light chain sqh OS=Drosophila melanogaster GN=sqh PE=1 SV=1	sqh	0.00501505	0.00501505	1
CG5854 OS=Drosophila melanogaster GN=CG5854 PE=1 SV=1	CG5854	0.00239349	0.00239349	1
CG7011 OS=Drosophila melanogaster GN=CG7011 PE=1 SV=1	CG7011	0.00236463	0.00236463	1
RE50839p OS=Drosophila melanogaster GN=Spx PE=1 SV=1	Spx	0.0026455	0.0026455	1
FI02870p OS=Drosophila melanogaster GN=Jheh2 PE=1 SV=1	Jheh2	0.00192419	0.00192419	1
CG33275, isoform C OS=Drosophila melanogaster GN=CG33275-RC PE=2 SV=1	CG33275-RC	0.00103072	0.00103072	1
CG10425 OS=Drosophila melanogaster GN=CG10425 PE=1 SV=1	CG10425	0.00273598	0.00273598	1
BRWD3 OS=Drosophila melanogaster GN=BRWD3 PE=1 SV=2	BRWD3	0.000402398	0.000402398	1
CG8320 OS=Drosophila melanogaster GN=CG8320-RA PE=1 SV=1	CG8320-RA	0.00511509	0.00511509	1
CG6701, isoform B OS=Drosophila melanogaster GN=CG6701 PE=1 SV=2	CG6701	0.000662164	0.000662164	1
LD20358p OS=Drosophila melanogaster GN=Pex16 PE=1 SV=1	Pex16	0.00254259	0.00254259	1
PCI domain-containing protein 2 homolog OS=Drosophila melanogaster GN=PCID2 PE=1 SV=2	PCID2	0.00221484	0.00221484	1
Cullin 2, isoform A OS=Drosophila melanogaster GN=Cul2 PE=1 SV=3	Cul2	0.00114521	0.00114521	1
Proteasome-associated protein ECM29 homolog OS=Drosophila melanogaster GN=CG8858 PE=1 SV=1	CG8858	0.000471809	0.000471809	1
Snipper, isoform E OS=Drosophila melanogaster GN=Snp PE=1 SV=2	Snp	0.00388954	0.00388954	1
Cilia- and flagella-associated protein 20 OS=Drosophila melanogaster GN=CFAP20 PE=1 SV=1	CFAP20	0.00428816	0.00428816	1
rRNA methyltransferase 3, mitochondrial OS=Drosophila melanogaster GN=CG14100 PE=2 SV=1	CG14100	0.00222124	0.00222124	1
CG2493, isoform A OS=Drosophila melanogaster GN=CG2493 PE=1 SV=1	CG2493	0.00186324	0.00186324	1
DE-cadherin OS=Drosophila melanogaster GN=shg PE=1 SV=2	shg	0.00058924	0.00058924	1
Transmembrane protein 11 homolog, mitochondrial OS=Drosophila melanogaster GN=Pmi PE=1 SV=3	Pmi	0.00492126	0.00492126	1
Pre-mod(Mdg4)-V (Fragment) OS=Drosophila melanogaster GN=pre-mod(mdg4)-V PE=4 SV=1	pre-mod(mdg4)-V	0.00533049	0.00533049	1
Semaphorin-1A OS=Drosophila melanogaster GN=Sema-1a PE=2 SV=2	Sema-1a	0.00104778	0.00104778	1
CG16940-PC, isoform C OS=Drosophila melanogaster GN=CG16940-RC PE=1 SV=1	CG16940-RC	0.000846382	0.000846382	1
Serine/threonine-protein kinase CG17528 OS=Drosophila melanogaster GN=CG17528 PE=1 SV=1	CG17528	0.00120598	0.00120598	1
Nuclear factor NF-kappa-B p110 subunit OS=Drosophila melanogaster GN=Rel PE=1 SV=1	Rel	0.000911494	0.000911494	1
Cell surface receptor TOLLO OS=Drosophila melanogaster GN=Tollo PE=2 SV=1	Tollo	0.000652699	0.000652699	1
Diskette OS=Drosophila melanogaster GN=dik PE=1 SV=1	dik	0.00167001	0.00167001	1
Kinesin-like protein Nod OS=Drosophila melanogaster GN=nod PE=1 SV=1	nod	0.00135391	0.00135391	1
FI07234p OS=Drosophila melanogaster GN=mRpS28 PE=2 SV=1	mRpS28	0.00470367	0.00470367	1
CG4611-PA OS=Drosophila melanogaster GN=CG4611 PE=1 SV=1	CG4611	0.00125109	0.00125109	1
CG2310, isoform A OS=Drosophila melanogaster GN=CG2310 PE=1 SV=1	CG2310	0.00357398	0.00357398	1
CG6778-PB, isoform B OS=Drosophila melanogaster GN=Aats-gly PE=1 SV=1	Aats-gly	0.00117454	0.00117454	1
Phosphatidylglycerophosphatase and protein-tyrosine phosphatase 1 OS=Drosophila melanogaster GN=Plip PE=2 SV=1	Plip	0.00432152	0.00432152	1
CTP synthase OS=Drosophila melanogaster GN=CTPsyn PE=1 SV=2	CTPsyn	0.00144092	0.00144092	1
Transcriptional regulator ATRX homolog OS=Drosophila melanogaster GN=XNP PE=1 SV=2	XNP	0.000675083	0.000675083	1
Exocyst complex component 1 OS=Drosophila melanogaster GN=sec3 PE=1 SV=2	sec3	0.000974374	0.000974374	1
DNA damage-binding protein 1 OS=Drosophila melanogaster GN=pic PE=1 SV=1	pic	0.00079384	0.00079384	1
G9a, isoform A OS=Drosophila melanogaster GN=G9a PE=1 SV=1	G9a	0.00055209	0.00055209	1
MAP kinase-activated protein kinase 2 OS=Drosophila melanogaster GN=MAPk-Ak2 PE=2 SV=1	MAPk-Ak2	0.00241721	0.00241721	1
CG11095-PA OS=Drosophila melanogaster GN=CG11095 PE=1 SV=1	CG11095	0.003125	0.003125	1
CG10914 OS=Drosophila melanogaster GN=CG10914 PE=1 SV=1	CG10914	0.00141764	0.00141764	1
FI21437p1 OS=Drosophila melanogaster GN=eIF5B PE=1 SV=2	eIF5B	0.000786658	0.000786658	1
MOXD1 homolog 1 OS=Drosophila melanogaster GN=CG5235 PE=2 SV=2	CG5235	0.00125929	0.00125929	1
Putative elongator complex protein 1 OS=Drosophila melanogaster GN=Elp1 PE=1 SV=2	Elp1	0.000700673	0.000700673	1
ATP-dependent RNA helicase abstrakt OS=Drosophila melanogaster GN=abs PE=1 SV=1	abs	0.00144009	0.00144009	1
BcDNA.LD23876 OS=Drosophila melanogaster GN=BcDNA.LD23876 PE=1 SV=1	BcDNA.LD23876	0.000563507	0.000563507	1
CG32708-PA OS=Drosophila melanogaster GN=CG32708 PE=1 SV=1	CG32708	0.00363636	0.00363636	1
Heat shock 70 kDa protein cognate 1 OS=Drosophila melanogaster GN=Hsc70-1 PE=1 SV=1	Hsc70-1	0.00141563	0.00141563	1
LD23309p OS=Drosophila melanogaster GN=sced PE=2 SV=1	sced	0.00109613	0.00109613	1
Photorepair, isoform A OS=Drosophila melanogaster GN=phr PE=1 SV=1	phr	0.00157011	0.00157011	1
SelT-like protein OS=Drosophila melanogaster GN=CG3887 PE=2 SV=1	CG3887	0.00448229	0.00448229	1
BcDNA.GH02220 OS=Drosophila melanogaster GN=BcDNA.GH02220 PE=1 SV=1	BcDNA.GH02220	0.00205508	0.00205508	1
CG32572-PA OS=Drosophila melanogaster GN=CG32572-RA PE=2 SV=2	CG32572-RA	0.00156226	0.00156226	1
G2/mitotic-specific cyclin-B OS=Drosophila melanogaster GN=CycB PE=1 SV=2	CycB	0.00168862	0.00168862	1
BcDNA.GH08860 OS=Drosophila melanogaster GN=Tps1 PE=1 SV=1	Tps1	0.00109794	0.00109794	1
Dymeclin OS=Drosophila melanogaster GN=CG8230 PE=1 SV=1	CG8230	0.0012647	0.0012647	1
CG6984 OS=Drosophila melanogaster GN=CG6984 PE=1 SV=1	CG6984	0.00321027	0.00321027	1
Protein disulfide-isomerase OS=Drosophila melanogaster GN=Pdi PE=2 SV=1	Pdi	0.00179372	0.00179372	1
Protein dalmatian OS=Drosophila melanogaster GN=dmt PE=1 SV=1	dmt	0.00103681	0.00103681	1
CG8492 OS=Drosophila melanogaster GN=CG8492 PE=3 SV=3	CG8492	0.000662076	0.000662076	1
Putative lipoyltransferase 2, mitochondrial OS=Drosophila melanogaster GN=CG9804 PE=2 SV=1	CG9804	0.0038432	0.0038432	1
Decapping protein 2, isoform E OS=Drosophila melanogaster GN=DCP2 PE=1 SV=1	DCP2	0.00114207	0.00114207	1
CG3129-PA OS=Drosophila melanogaster GN=Rab18 PE=1 SV=1	Rab18	0.00453515	0.00453515	1
CG12121 OS=Drosophila melanogaster GN=CG12121 PE=1 SV=1	CG12121	0.0011976	0.0011976	1
CG43736, isoform I OS=Drosophila melanogaster GN=CG43736 PE=1 SV=1	CG43736	0.000698519	0.000698519	1
CG7772-PA OS=Drosophila melanogaster GN=CG7772 PE=1 SV=1	CG7772	0.00547645	0.00547645	1
EGF domain-specific O-linked N-acetylglucosamine transferase OS=Drosophila melanogaster GN=Eogt PE=1 SV=1	Eogt	0.00166556	0.00166556	1
FI06027p OS=Drosophila melanogaster GN=Aats-trp PE=1 SV=1	Aats-trp	0.00208594	0.00208594	1
Histone-lysine N-methyltransferase E(z) OS=Drosophila melanogaster GN=E(z) PE=1 SV=2	E(z)	0.00115101	0.00115101	1
AT17975p OS=Drosophila melanogaster GN=Adk1 PE=1 SV=1	Adk1	0.00456413	0.00456413	1
CG7987, isoform A OS=Drosophila melanogaster GN=CG7987 PE=1 SV=1	CG7987	0.000705169	0.000705169	1
Gp210 ortholog, isoform A OS=Drosophila melanogaster GN=Gp210 PE=1 SV=1	Gp210	0.000476963	0.000476963	1
Inactive peptidyl-prolyl cis-trans isomerase shutdown OS=Drosophila melanogaster GN=shu PE=1 SV=1	shu	0.00193013	0.00193013	1
CG14442, isoform D OS=Drosophila melanogaster GN=CG14442-RA PE=2 SV=1	CG14442-RA	0.00165645	0.00165645	1
MICOS complex subunit Mic60 OS=Drosophila melanogaster GN=Mitofilin PE=1 SV=4	Mitofilin	0.00122011	0.00122011	1
Putative 1-phosphatidylinositol 3-phosphate 5-kinase OS=Drosophila melanogaster GN=fab1 PE=1 SV=2	fab1	0.000488974	0.000488974	1
Mitochondrial ribosomal protein S31 OS=Drosophila melanogaster GN=mRpS31 PE=1 SV=1	mRpS31	0.00235571	0.00235571	1
Protein odr-4 homolog OS=Drosophila melanogaster GN=CG10616 PE=1 SV=2	CG10616	0.00183318	0.00183318	1
Discontinuous actin hexagon OS=Drosophila melanogaster GN=dah PE=2 SV=1	dah	0.00138812	0.00138812	1
Ada2a-containing complex component 3, isoform B OS=Drosophila melanogaster GN=Atac3 PE=1 SV=3	Atac3	0.00158353	0.00158353	1
LD03170p OS=Drosophila melanogaster GN=RhoGEF4 PE=2 SV=1	RhoGEF4	0.00135759	0.00135759	1
Glutathione S transferase T2 OS=Drosophila melanogaster GN=GstT2 PE=1 SV=2	GstT2	0.0037594	0.0037594	1
THO complex subunit 6 OS=Drosophila melanogaster GN=thoc6 PE=1 SV=1	thoc6	0.00255102	0.00255102	1
G patch domain-containing protein 1 homolog OS=Drosophila melanogaster GN=CG8833 PE=2 SV=1	CG8833	0.000927386	0.000927386	1
FACT complex subunit spt16 OS=Drosophila melanogaster GN=dre4 PE=1 SV=2	dre4	0.000809651	0.000809651	1
CG7358, isoform A OS=Drosophila melanogaster GN=CG7358 PE=1 SV=1	CG7358	0.000775795	0.000775795	1
CG5569 OS=Drosophila melanogaster GN=CG5569 PE=1 SV=1	CG5569	0.00450857	0.00450857	1
Activator protein 4 OS=Drosophila melanogaster GN=crp PE=1 SV=1	crp	0.00148987	0.00148987	1
Set1/Ash2 histone methyltransferase complex subunit ASH2 OS=Drosophila melanogaster GN=ash2 PE=1 SV=2	ash2	0.00158253	0.00158253	1
Protein MCM10 homolog OS=Drosophila melanogaster GN=Mcm10 PE=1 SV=2	Mcm10	0.00115647	0.00115647	1
Serine/threonine-protein kinase Doa OS=Drosophila melanogaster GN=Doa PE=1 SV=2	Doa	0.00104537	0.00104537	1
Proteasome subunit beta type OS=Drosophila melanogaster GN=Prosbeta5 PE=1 SV=1	Prosbeta5	0.0032113	0.0032113	1
Fatty acid (Long chain) transport protein, isoform A OS=Drosophila melanogaster GN=Fatp PE=1 SV=2	Fatp	0.00142613	0.00142613	1
CG18178, isoform A OS=Drosophila melanogaster GN=CG18178 PE=1 SV=1	CG18178	0.00235349	0.00235349	1
CG6180 OS=Drosophila melanogaster GN=CG6180 PE=1 SV=2	CG6180	0.00348554	0.00348554	1
CG6308 OS=Drosophila melanogaster GN=CG6308 PE=1 SV=1	CG6308	0.00457038	0.00457038	1
Par-1, isoform L OS=Drosophila melanogaster GN=par-1 PE=1 SV=1	par-1	0.00112007	0.00112007	1
AT12460p OS=Drosophila melanogaster GN=BG:DS02740.2 PE=2 SV=2	BG:DS02740.2	0.00293858	0.00293858	1
Calnexin 99A, isoform A OS=Drosophila melanogaster GN=Cnx99A PE=1 SV=2	Cnx99A	0.00147102	0.00147102	1
Beat-IIIc, isoform A OS=Drosophila melanogaster GN=beat-IIIc PE=2 SV=1	beat-IIIc	0.00236072	0.00236072	1
CG11284, isoform B OS=Drosophila melanogaster GN=CG11284 PE=1 SV=1	CG11284	0.00347343	0.00347343	1
La protein homolog OS=Drosophila melanogaster GN=La PE=1 SV=2	La	0.00222916	0.00222916	1
CG42797, isoform D OS=Drosophila melanogaster GN=CG42797-RD PE=2 SV=3	CG42797-RD	0.000637674	0.000637674	1
LD08056p OS=Drosophila melanogaster GN=sip2 PE=1 SV=1	sip2	0.00137344	0.00137344	1
Basigin, isoform B OS=Drosophila melanogaster GN=Bsg PE=1 SV=1	Bsg	0.00342349	0.00342349	1
Dynein light chain Tctex-type OS=Drosophila melanogaster GN=Dlc90F PE=1 SV=1	Dlc90F	0.00801925	0.00801925	1
Muscle wasted, isoform D OS=Drosophila melanogaster GN=mute PE=1 SV=1	mute	0.00134372	0.00134372	1
D4, isoform A OS=Drosophila melanogaster GN=d4 PE=1 SV=1	d4	0.00181159	0.00181159	1
Calmodulin-binding transcription activator, isoform B OS=Drosophila melanogaster GN=Camta PE=4 SV=1	Camta	0.00045527	0.00045527	1
CG14142, isoform B OS=Drosophila melanogaster GN=CG14142 PE=4 SV=2	CG14142	0.00205761	0.00205761	1
Quaking related 58E-2, isoform A OS=Drosophila melanogaster GN=qkr58E-2 PE=1 SV=1	qkr58E-2	0.00226655	0.00226655	1
CG11123 OS=Drosophila melanogaster GN=CG11123 PE=1 SV=1	CG11123	0.00132118	0.00132118	1
Mediator of RNA polymerase II transcription subunit 10 OS=Drosophila melanogaster GN=MED10 PE=1 SV=1	MED10	0.00638978	0.00638978	1
Cwc25 OS=Drosophila melanogaster GN=Cwc25 PE=1 SV=1	Cwc25	0.00161708	0.00161708	1
AT25102p OS=Drosophila melanogaster GN=Tektin-C PE=2 SV=1	Tektin-C	0.00203583	0.00203583	1
Transcription factor BTF3 OS=Drosophila melanogaster GN=betaNACtes1 PE=3 SV=2	betaNACtes1	0.00344828	0.00344828	1
Spermidine synthase, isoform A OS=Drosophila melanogaster GN=SpdS PE=1 SV=1	SpdS	0.00309502	0.00309502	1
CG34134 OS=Drosophila melanogaster GN=CG34134 PE=4 SV=1	CG34134	0.00731529	0.00731529	1
LETM1 and EF-hand domain-containing protein anon-60Da, mitochondrial OS=Drosophila melanogaster GN=Letm1 PE=2 SV=2	Letm1	0.00088098	0.00088098	1
CG3815-PA OS=Drosophila melanogaster GN=CG3815 PE=1 SV=2	CG3815	0.0010176	0.0010176	1
CG5656, isoform A OS=Drosophila melanogaster GN=CG5656 PE=2 SV=2	CG5656	0.00173581	0.00173581	1
FI06908p OS=Drosophila melanogaster GN=HP1b PE=1 SV=1	HP1b	0.00385208	0.00385208	1
CG3191, isoform A OS=Drosophila melanogaster GN=crn PE=2 SV=1	crn	0.0027533	0.0027533	1
LP10853p OS=Drosophila melanogaster GN=obst-F PE=2 SV=1	obst-F	0.00275482	0.00275482	1
Protein transport protein Sec61 gamma-1 subunit OS=Drosophila melanogaster GN=SEC61G1 PE=3 SV=1	SEC61G1	0.0132275	0.0132275	1
Cadherin 74A, isoform A OS=Drosophila melanogaster GN=Cad74A PE=2 SV=1	Cad74A	0.000497834	0.000497834	1
Acyl carrier protein, mitochondrial OS=Drosophila melanogaster GN=mtacp1 PE=2 SV=1	mtacp1	0.0058072	0.0058072	1
CG6509, isoform A OS=Drosophila melanogaster GN=CG6509 PE=1 SV=1	CG6509	0.000476804	0.000476804	1
Muscle-specific protein 300 kDa, isoform I OS=Drosophila melanogaster GN=Msp300 PE=1 SV=1	Msp300	7.31657e-05	7.31657e-05	1
CG17048, isoform A OS=Drosophila melanogaster GN=CG17048 PE=2 SV=1	CG17048	0.00697837	0.00697837	1
CG9068 OS=Drosophila melanogaster GN=CG9068 PE=4 SV=1	CG9068	0.000704176	0.000704176	1
CG31839-PA OS=Drosophila melanogaster GN=NimB2 PE=2 SV=1	NimB2	0.00218675	0.00218675	1
CG2129 OS=Drosophila melanogaster GN=CG2129 PE=1 SV=1	CG2129	0.00187723	0.00187723	1
SD11922p OS=Drosophila melanogaster GN=Spn55B PE=1 SV=1	Spn55B	0.00237417	0.00237417	1
Centaurin beta 1A OS=Drosophila melanogaster GN=CenB1A PE=1 SV=1	CenB1A	0.00106929	0.00106929	1
CG15514, isoform A OS=Drosophila melanogaster GN=CG15514 PE=1 SV=1	CG15514	0.00282646	0.00282646	1
FI18620p1 OS=Drosophila melanogaster GN=fand PE=1 SV=1	fand	0.000968429	0.000968429	1
CG18746 OS=Drosophila melanogaster GN=CG18746-RA PE=2 SV=2	CG18746-RA	0.00206654	0.00206654	1
Spindle assembly abnormal 4 ortholog OS=Drosophila melanogaster GN=Sas-4 PE=1 SV=2	Sas-4	0.000968804	0.000968804	1
CG11652, isoform A OS=Drosophila melanogaster GN=CG11652 PE=1 SV=1	CG11652	0.00197981	0.00197981	1
BG642312, isoform A OS=Drosophila melanogaster GN=BG642312 PE=2 SV=1	BG642312	0.0114155	0.0114155	1
CG5414 OS=Drosophila melanogaster GN=CG5414 PE=1 SV=2	CG5414	0.000930233	0.000930233	1
Tropomyosin-1, isoforms 9A/A/B OS=Drosophila melanogaster GN=Tm1 PE=2 SV=2	Tm1	0.00254453	0.00254453	1
Dynein assembly factor 3, axonemal homolog OS=Drosophila melanogaster GN=CG17669 PE=2 SV=1	CG17669	0.00160256	0.00160256	1
CG5004, isoform B OS=Drosophila melanogaster GN=CG5004 PE=1 SV=1	CG5004	0.000791703	0.000791703	1
Cytochrome b-c1 complex subunit 7 OS=Drosophila melanogaster GN=UQCR-14 PE=1 SV=1	UQCR-14	0.00737463	0.00737463	1
CG12674, isoform A OS=Drosophila melanogaster GN=CG12674 PE=2 SV=1	CG12674	0.00278087	0.00278087	1
Ran GTPase activating protein, isoform C OS=Drosophila melanogaster GN=RanGAP PE=1 SV=1	RanGAP	0.00153516	0.00153516	1
HDC06513 OS=Drosophila melanogaster GN=Rpb12 PE=2 SV=1	Rpb12	0.0146199	0.0146199	1
CG43886 OS=Drosophila melanogaster GN=CG43886 PE=4 SV=1	CG43886	0.0116686	0.0116686	1
Guanine nucleotide-binding protein subunit beta-1 OS=Drosophila melanogaster GN=Gbeta13F PE=1 SV=1	Gbeta13F	0.00269469	0.00269469	1
CG14760 OS=Drosophila melanogaster GN=CG14760 PE=3 SV=1	CG14760	0.00172861	0.00172861	1
Ecdysone-induced gene 71Ed OS=Drosophila melanogaster GN=Eig71Ed PE=2 SV=1	Eig71Ed	0.00877193	0.00877193	1
Cyclin H OS=Drosophila melanogaster GN=CycH PE=1 SV=1	CycH	0.00264901	0.00264901	1
Signal peptidase complex subunit 2 OS=Drosophila melanogaster GN=Spase25 PE=2 SV=1	Spase25	0.0045045	0.0045045	1
6-phosphofructo 2-kinase/fructose 2,6-bisphosphatase long form OS=Drosophila melanogaster GN=Pfrx PE=1 SV=2	Pfrx	0.00126406	0.00126406	1
CG4365, isoform A OS=Drosophila melanogaster GN=CG4365 PE=1 SV=2	CG4365	0.0029274	0.0029274	1
SOSS complex subunit B homolog OS=Drosophila melanogaster GN=CG5181 PE=2 SV=1	CG5181	0.00477555	0.00477555	1
SRPK, isoform A OS=Drosophila melanogaster GN=SRPK PE=1 SV=1	SRPK	0.00117536	0.00117536	1
CG31259, isoform A OS=Drosophila melanogaster GN=CG11740 PE=2 SV=2	CG11740	0.00198059	0.00198059	1
CG10097, isoform B OS=Drosophila melanogaster GN=CG10097 PE=1 SV=3	CG10097	0.00175531	0.00175531	1
Shavenoid, isoform A OS=Drosophila melanogaster GN=sha PE=4 SV=1	sha	0.000558036	0.000558036	1
Tyrosine-protein kinase receptor torso OS=Drosophila melanogaster GN=tor PE=1 SV=2	tor	0.000951203	0.000951203	1
CG7172-PA OS=Drosophila melanogaster GN=CG7172 PE=1 SV=1	CG7172	0.00373692	0.00373692	1
Nurim homolog OS=Drosophila melanogaster GN=nrm PE=2 SV=1	nrm	0.00350263	0.00350263	1
Phosphodiesterase 9, isoform D OS=Drosophila melanogaster GN=Pde9 PE=1 SV=4	Pde9	0.000575606	0.000575606	1
AF4/FMR2 family member 4 OS=Drosophila melanogaster GN=lilli PE=1 SV=2	lilli	0.000555617	0.000555617	1
Putative homeodomain transcription factor OS=Drosophila melanogaster GN=phtf PE=1 SV=2	phtf	0.00102491	0.00102491	1
CG9356, isoform A OS=Drosophila melanogaster GN=CG9356 PE=1 SV=1	CG9356	0.0020016	0.0020016	1
Single-stranded DNA-binding protein, mitochondrial OS=Drosophila melanogaster GN=mtSSB PE=1 SV=2	mtSSB	550122	544010	0.988889
Peptidyl-prolyl cis-trans isomerase OS=Drosophila melanogaster GN=Cypl PE=1 SV=1	Cypl	20502.3	19989.8	0.975
CG5728 OS=Drosophila melanogaster GN=CG5728 PE=1 SV=2	CG5728	1314.88	1252.27	0.952381
Heterogeneous nuclear ribonucleoprotein 27C OS=Drosophila melanogaster GN=Hrb27C PE=1 SV=2	Hrb27C	29056.8	26821.6	0.923077
Ribosomal protein S15, isoform B OS=Drosophila melanogaster GN=RpS15 PE=1 SV=1	RpS15	153212	141426	0.923077
60S ribosomal protein L13a OS=Drosophila melanogaster GN=RpL13A PE=1 SV=1	RpL13A	550148	507829	0.923077
Ribosome biogenesis protein WDR12 homolog OS=Drosophila melanogaster GN=CG6724 PE=2 SV=1	CG6724	188599	173766	0.921348
CG1142 OS=Drosophila melanogaster GN=CG1142 PE=1 SV=1	CG1142	11627.9	10709.9	0.921053
Recombination repair protein 1 OS=Drosophila melanogaster GN=Rrp1 PE=1 SV=2	Rrp1	120660	109934	0.911111
CG32344 OS=Drosophila melanogaster GN=CG6994 PE=1 SV=1	CG6994	8144.89	7394.71	0.907895
CG4866 OS=Drosophila melanogaster GN=mRpS4 PE=1 SV=1	mRpS4	84546.7	75152.7	0.888889
Probable small nuclear ribonucleoprotein E OS=Drosophila melanogaster GN=SmE PE=1 SV=1	SmE	162308	144274	0.888889
60S ribosomal protein L17 OS=Drosophila melanogaster GN=RpL17 PE=1 SV=1	RpL17	180723	157553	0.871795
RE17737p OS=Drosophila melanogaster GN=RpL35A PE=1 SV=1	RpL35A	566893	493197	0.87
Otefin OS=Drosophila melanogaster GN=Ote PE=1 SV=2	Ote	126718	109536	0.864407
IP16805p OS=Drosophila melanogaster GN=RpL7-like PE=1 SV=2	RpL7-like	226493	195607	0.863636
Putative oxidoreductase GLYR1 homolog OS=Drosophila melanogaster GN=CG4747 PE=1 SV=1	CG4747	199356	168686	0.846154
Borealin OS=Drosophila melanogaster GN=borr PE=1 SV=1	borr	103866	86555.1	0.833333
GH15225p OS=Drosophila melanogaster GN=Ulp1 PE=1 SV=1	Ulp1	209120	174267	0.833333
Moca-cyp, isoform A OS=Drosophila melanogaster GN=Moca-cyp PE=1 SV=1	Moca-cyp	6653.07	5499.87	0.826667
Protein partner of snf, isoform B OS=Drosophila melanogaster GN=pps PE=1 SV=1	pps	1035.62	855.509	0.826087
Histone H2B OS=Drosophila melanogaster GN=His2B PE=1 SV=2	His2B	2.92184e+08	2.41052e+08	0.825
Transformer-2 sex-determining protein OS=Drosophila melanogaster GN=tra2 PE=1 SV=1	tra2	19993.6	16446.3	0.822581
CG33309 OS=Drosophila melanogaster GN=CG33309 PE=4 SV=2	CG33309	140909	115152	0.817204
Zinc finger protein 593 homolog OS=Drosophila melanogaster GN=CG3224 PE=2 SV=1	CG3224	25383.4	20624	0.8125
CG8142 OS=Drosophila melanogaster GN=CG8142 PE=1 SV=2	CG8142	40475.6	32886.4	0.8125
Heterogeneous nuclear ribonucleoprotein A1 OS=Drosophila melanogaster GN=Hrb98DE PE=2 SV=1	Hrb98DE	230710	187132	0.811111
Uncharacterized protein CG1785 OS=Drosophila melanogaster GN=CG1785 PE=2 SV=1	CG1785	9865.47	7892.38	0.8
Protein l(2)37Cc OS=Drosophila melanogaster GN=l(2)37Cc PE=2 SV=2	l(2)37Cc	49390.8	39512.7	0.8
RE34924p OS=Drosophila melanogaster GN=Rpb5 PE=1 SV=1	Rpb5	122599	98079.3	0.8
CG7194 OS=Drosophila melanogaster GN=CG7194 PE=1 SV=1	CG7194	496648	397318	0.8
Translationally-controlled tumor protein homolog OS=Drosophila melanogaster GN=Tctp PE=1 SV=1	Tctp	19877.7	15290.5	0.769231
Putative fatty acyl-CoA reductase CG8306 OS=Drosophila melanogaster GN=CG8306 PE=2 SV=1	CG8306	22248.8	17114.5	0.769231
CG30349 OS=Drosophila melanogaster GN=CG30349-RA PE=1 SV=1	CG30349-RA	2490.48	1904.48	0.764706
Surfeit locus protein 6 homolog OS=Drosophila melanogaster GN=Surf6 PE=1 SV=1	Surf6	65599.6	49855.7	0.76
60S ribosomal protein L27 OS=Drosophila melanogaster GN=RpL27 PE=1 SV=1	RpL27	1.57332e+06	1.19572e+06	0.76
CG7845, isoform A OS=Drosophila melanogaster GN=CG7845 PE=1 SV=1	CG7845	75026.8	55734.2	0.742857
FI01658p OS=Drosophila melanogaster GN=RpL23A PE=1 SV=1	RpL23A	308998	227504	0.736264
CG9107, isoform A OS=Drosophila melanogaster GN=CG9107 PE=1 SV=3	CG9107	32894.7	24013.2	0.73
Probable small nuclear ribonucleoprotein Sm D2 OS=Drosophila melanogaster GN=SmD2 PE=1 SV=1	SmD2	66666.7	48148.2	0.722222
Small nuclear ribonucleoprotein Sm D3 OS=Drosophila melanogaster GN=SmD3 PE=1 SV=1	SmD3	160565	115607	0.72
ADP-ribosylation factor 1 OS=Drosophila melanogaster GN=Arf79F PE=2 SV=2	Arf79F	101597	72568.9	0.714286
Probable H/ACA ribonucleoprotein complex subunit 1 OS=Drosophila melanogaster GN=CG4038 PE=1 SV=1	CG4038	185430	132450	0.714286
Probable rRNA-processing protein EBP2 homolog OS=Drosophila melanogaster GN=CG1542 PE=2 SV=1	CG1542	48488.3	34227	0.705882
Transcription initiation factor IIB OS=Drosophila melanogaster GN=TfIIB PE=2 SV=1	TfIIB	3202.33	2241.63	0.7
Glutathione S-transferase 1-1 OS=Drosophila melanogaster GN=GstD1 PE=1 SV=1	GstD1	50314.5	35220.1	0.7
U3 small nucleolar RNA-associated protein 18 homolog OS=Drosophila melanogaster GN=wcd PE=1 SV=1	wcd	4568.62	3162.89	0.692308
LD12035p OS=Drosophila melanogaster GN=ytr PE=1 SV=1	ytr	60380.9	41802.1	0.692308
Insulator binding factor 2 OS=Drosophila melanogaster GN=Ibf2 PE=1 SV=1	Ibf2	118559	82079.3	0.692308
IP02321p OS=Drosophila melanogaster GN=Rpb7 PE=1 SV=2	Rpb7	57621.8	39287.6	0.681818
LD31163p OS=Drosophila melanogaster GN=ssp PE=1 SV=1	ssp	6465.02	4386.98	0.678572
Lamin-B receptor OS=Drosophila melanogaster GN=LBR PE=1 SV=1	LBR	156382	105858	0.676923
60S ribosomal protein L14 OS=Drosophila melanogaster GN=RpL14 PE=1 SV=1	RpL14	2.40084e+06	1.61795e+06	0.673913
Probable ribosome production factor 1 OS=Drosophila melanogaster GN=CG6712 PE=2 SV=1	CG6712	39156	26104	0.666667
CG11107, isoform A OS=Drosophila melanogaster GN=Dhx15 PE=1 SV=1	Dhx15	29055.7	19370.5	0.666667
Serine/threonine-protein phosphatase alpha-1 isoform OS=Drosophila melanogaster GN=Pp1alpha-96A PE=1 SV=1	Pp1alpha-96A	64257	42838	0.666667
Histone H2A.v OS=Drosophila melanogaster GN=His2Av PE=1 SV=2	His2Av	6.68003e+07	4.40882e+07	0.66
Slender lobes-like protein OS=Drosophila melanogaster GN=CG12592 PE=1 SV=3	CG12592	12822.2	8460.01	0.659794
Peptidyl-prolyl cis-trans isomerase E OS=Drosophila melanogaster GN=cyp33 PE=1 SV=1	cyp33	18039.7	11725.8	0.65
Ribosome production factor 2 homolog OS=Drosophila melanogaster GN=CG7993 PE=2 SV=3	CG7993	329038	211132	0.641667
Ubiquitin-60S ribosomal protein L40 OS=Drosophila melanogaster GN=RpL40 PE=1 SV=2	RpL40	224185	142663	0.636364
Transgelin OS=Drosophila melanogaster GN=Chd64 PE=1 SV=2	Chd64	445953	281144	0.630435
Histone acetyltransferase OS=Drosophila melanogaster GN=enok PE=1 SV=2	enok	1571.59	982.241	0.625
DNA-directed RNA polymerases I, II, and III subunit RPABC5 OS=Drosophila melanogaster GN=Rpb10 PE=3 SV=1	Rpb10	378590	234987	0.62069
CG32075, isoform A OS=Drosophila melanogaster GN=CG6316 PE=1 SV=1	CG6316	17813.8	10850.2	0.609091
Putative peptidyl-prolyl cis-trans isomerase dodo OS=Drosophila melanogaster GN=dod PE=2 SV=3	dod	15242.2	9254.22	0.607143
NHP2-like protein 1 homolog OS=Drosophila melanogaster GN=hoip PE=2 SV=1	hoip	656092	396539	0.604396
Ribosomal L1 domain-containing protein CG13096 OS=Drosophila melanogaster GN=CG13096 PE=1 SV=1	CG13096	269107	161464	0.6
Probable dimethyladenosine transferase OS=Drosophila melanogaster GN=CG11837 PE=2 SV=1	CG11837	9135.03	5423.93	0.59375
39 kDa FK506-binding nuclear protein OS=Drosophila melanogaster GN=FK506-bp1 PE=1 SV=2	FK506-bp1	2.79756e+06	1.6531e+06	0.590909
CG7275-PA OS=Drosophila melanogaster GN=CG7275 PE=1 SV=2	CG7275	33061.1	19447.7	0.588235
RE62581p OS=Drosophila melanogaster GN=RpL21 PE=1 SV=1	RpL21	1.24594e+06	704225	0.565217
LD24662p OS=Drosophila melanogaster GN=Tango4 PE=1 SV=1	Tango4	13482.7	7595.9	0.56338
Cell division cycle 5 ortholog, isoform A OS=Drosophila melanogaster GN=Cdc5 PE=1 SV=2	Cdc5	12899.1	7201.98	0.558333
Small nuclear ribonucleoprotein-associated protein B OS=Drosophila melanogaster GN=SmB PE=1 SV=1	SmB	85673.5	47596.4	0.555556
Insulator binding factor 1, isoform A OS=Drosophila melanogaster GN=Ibf1 PE=1 SV=1	Ibf1	162455	90252.7	0.555556
Glutathione S-transferase S1 OS=Drosophila melanogaster GN=GstS1 PE=1 SV=2	GstS1	398551	221014	0.554545
CG15047-PA OS=Drosophila melanogaster GN=CG15047-RA PE=1 SV=1	CG15047-RA	17534.5	9564.3	0.545455
Ribosomal RNA-processing protein 8 OS=Drosophila melanogaster GN=CG7137 PE=1 SV=1	CG7137	16890.2	8941.88	0.529412
DXl6 protein OS=Drosophila melanogaster GN=x16 PE=1 SV=1	x16	157989	82585.3	0.522727
CG17493, isoform B OS=Drosophila melanogaster GN=CG17493 PE=1 SV=1	CG17493	13513.5	6756.76	0.5
Transcription factor castor OS=Drosophila melanogaster GN=cas PE=1 SV=2	cas	3414.14	1707.07	0.5
LD40489p OS=Drosophila melanogaster GN=SF2 PE=1 SV=1	SF2	2.61207e+06	1.30604e+06	0.5
Barrier-to-autointegration factor OS=Drosophila melanogaster GN=baf PE=3 SV=1	baf	1.97824e+06	979228	0.495
Histone H3.3 OS=Drosophila melanogaster GN=His3.3A PE=1 SV=2	His3.3A	1.04439e+08	5.09138e+07	0.4875
Protein crooked neck OS=Drosophila melanogaster GN=crn PE=2 SV=2	crn	6175.04	2968.77	0.480769
CG15220-PA OS=Drosophila melanogaster GN=RPA3 PE=1 SV=1	RPA3	125418	60200.7	0.48
CG12288 OS=Drosophila melanogaster GN=CG12288 PE=1 SV=1	CG12288	100167	47996.7	0.479167
CG2260 OS=Drosophila melanogaster GN=CG2260 PE=1 SV=1	CG2260	46498.1	21796	0.46875
CG6937 OS=Drosophila melanogaster GN=CG6937 PE=1 SV=1	CG6937	78401.6	35407.2	0.451613
Probable small nuclear ribonucleoprotein G OS=Drosophila melanogaster GN=SmG PE=1 SV=1	SmG	222743	99648.3	0.447368
CG9336, isoform A OS=Drosophila melanogaster GN=CG9336-RA PE=1 SV=1	CG9336-RA	30226.7	13224.2	0.4375
CG9273 protein OS=Drosophila melanogaster GN=RPA2 PE=1 SV=2	RPA2	34103.8	14778.3	0.433333
60S ribosomal protein L36 OS=Drosophila melanogaster GN=RpL36 PE=1 SV=1	RpL36	1.63084e+06	696812	0.427273
BcDNA.GH08385 OS=Drosophila melanogaster GN=BcDNA.GH08385 PE=1 SV=1	BcDNA.GH08385	5097.04	2156.44	0.423077
CG5442-PB, isoform B OS=Drosophila melanogaster GN=SC35 PE=1 SV=1	SC35	121552	51425.9	0.423077
Non-histone chromosomal protein Prod OS=Drosophila melanogaster GN=prod PE=1 SV=1	prod	45685.3	19035.5	0.416667
LD46344p OS=Drosophila melanogaster GN=Phb2 PE=1 SV=2	Phb2	42360.1	17246.6	0.407143
CG30403 OS=Drosophila melanogaster GN=CG30403 PE=4 SV=3	CG30403	28118.5	11367	0.404255
RNA-binding protein 1 OS=Drosophila melanogaster GN=Rbp1 PE=2 SV=3	Rbp1	750000	300000	0.4
Heterogeneous nuclear ribonucleoprotein 87F OS=Drosophila melanogaster GN=Hrb87F PE=2 SV=2	Hrb87F	210233	81053.7	0.385542
CG7946, isoform A OS=Drosophila melanogaster GN=CG7946 PE=1 SV=1	CG7946	14391.2	5491.39	0.381579
Histone H1 OS=Drosophila melanogaster GN=His1 PE=1 SV=1	His1	4.17616e+06	1.55657e+06	0.372727
LD15927p OS=Drosophila melanogaster GN=wap PE=1 SV=2	wap	13506.5	4935.07	0.365385
CG15019, isoform B OS=Drosophila melanogaster GN=CG15019 PE=1 SV=1	CG15019	208575	75318.7	0.361111
CG3689, isoform B OS=Drosophila melanogaster GN=CG3689 PE=1 SV=2	CG3689	78192.9	27367.5	0.35
CG4004, isoform D OS=Drosophila melanogaster GN=CG4004-RA PE=1 SV=2	CG4004-RA	10063.6	3442.8	0.342105
Eukaryotic translation initiation factor 6 OS=Drosophila melanogaster GN=eIF6 PE=2 SV=3	eIF6	234139	79305.1	0.33871
L(1)10Bb OS=Drosophila melanogaster GN=l(1)10Bb PE=1 SV=1	l(1)10Bb	17647.1	5882.36	0.333334
LD15481p OS=Drosophila melanogaster GN=Rs1 PE=1 SV=1	Rs1	104796	34172.5	0.326087
CG11920 OS=Drosophila melanogaster GN=CG11920-RA PE=1 SV=1	CG11920-RA	72150.1	23376.6	0.324
LD24793p OS=Drosophila melanogaster GN=Ref1 PE=1 SV=1	Ref1	718649	222781	0.31
Splicing factor U2af 38 kDa subunit OS=Drosophila melanogaster GN=U2af38 PE=1 SV=2	U2af38	46885.5	14400.5	0.307143
GH07456p OS=Drosophila melanogaster GN=RpII33 PE=1 SV=1	RpII33	160154	48046.1	0.3
CG32409 OS=Drosophila melanogaster GN=CG32409 PE=1 SV=2	CG32409	154705	45650.5	0.295082
Serine/threonine-protein kinase PITSLRE OS=Drosophila melanogaster GN=Pitslre PE=1 SV=1	Pitslre	1011.31	294.2	0.29091
CG11563 OS=Drosophila melanogaster GN=CG11563-RA PE=1 SV=2	CG11563-RA	218270	60630.6	0.277778
FI23224p1 OS=Drosophila melanogaster GN=MRP PE=1 SV=2	MRP	1.0389e+06	288584	0.277778
60S ribosomal protein L37a OS=Drosophila melanogaster GN=RpL37A PE=1 SV=3	RpL37A	213592	59223.3	0.277273
CG11246-PA OS=Drosophila melanogaster GN=Rpb8 PE=1 SV=1	Rpb8	98894.7	27341.5	0.276471
60S ribosome subunit biogenesis protein NIP7 homolog OS=Drosophila melanogaster GN=CG7006 PE=1 SV=1	CG7006	250361	62590.3	0.25
Histone deacetylase complex subunit SAP18 OS=Drosophila melanogaster GN=Bin1 PE=1 SV=1	Bin1	104167	24305.6	0.233333
CG9775, isoform A OS=Drosophila melanogaster GN=CG9775 PE=1 SV=1	CG9775	41214.8	9544.47	0.231579
CG8064 OS=Drosophila melanogaster GN=CG8064 PE=1 SV=1	CG8064	2134.06	485.014	0.227273
Protein mago nashi OS=Drosophila melanogaster GN=mago PE=1 SV=1	mago	150289	33526	0.223077
Histone H2A OS=Drosophila melanogaster GN=His2A PE=1 SV=2	His2A	3.14607e+07	6.66667e+06	0.211905
CG10652-PA, isoform A OS=Drosophila melanogaster GN=RpL30 PE=1 SV=1	RpL30	711366	147179	0.206897
DNA-directed RNA polymerase II subunit RPB9 OS=Drosophila melanogaster GN=RpII15 PE=2 SV=2	RpII15	72896	12591.1	0.172727
H/ACA ribonucleoprotein complex subunit 3 OS=Drosophila melanogaster GN=CG7637 PE=2 SV=1	CG7637	1.31062e+06	222805	0.17
AT27789p OS=Drosophila melanogaster GN=glo PE=1 SV=1	glo	195567	30964.8	0.158333
Longitudinals lacking protein-like OS=Drosophila melanogaster GN=lolal PE=1 SV=1	lolal	89779	13812.2	0.153846
japonicum (Blood fluke)		1.80534e+10	1.33438e+09	0.073913
GH11341p OS=Drosophila melanogaster GN=Rpn5 PE=1 SV=1	Rpn5	450529	9010.57	0.02
Protein lin-54 homolog OS=Drosophila melanogaster GN=mip120 PE=1 SV=1	mip120	570228	3501.4	0.00614035
FACT complex subunit Ssrp1 OS=Drosophila melanogaster GN=Ssrp PE=1 SV=2	Ssrp	711.832	0.0012273	1.72413e-06
Transcription initiation factor IIE subunit beta OS=Drosophila melanogaster GN=TfIIEbeta PE=1 SV=1	TfIIEbeta	1768.06	0.0029967	1.69491e-06
CG15736-PA OS=Drosophila melanogaster GN=Chrac-16 PE=1 SV=1	Chrac-16	3752.35	0.00625391	1.66666e-06
LD44171p OS=Drosophila melanogaster GN=mu2 PE=1 SV=1	mu2	661.828	0.000711642	1.07527e-06
Transcription elongation factor SPT4 OS=Drosophila melanogaster GN=spt4 PE=1 SV=1	spt4	6981.99	0.00750751	1.07527e-06
CG3625, isoform B OS=Drosophila melanogaster GN=CG3625 PE=2 SV=1	CG3625	3369.61	0.00351	1.04167e-06
Unc-13, isoform A OS=Drosophila melanogaster GN=unc-13 PE=4 SV=1	unc-13	374.895	0.000312412	8.33333e-07
CDK7/cyclin H assembly factor MAT1 OS=Drosophila melanogaster GN=Mat1 PE=1 SV=1	Mat1	3550.95	0.00273149	7.6923e-07
Small ubiquitin-related modifier OS=Drosophila melanogaster GN=smt3 PE=1 SV=1	smt3	12845.9	0.00988142	7.6923e-07
Bocksbeutel beta OS=Drosophila melanogaster GN=bocks PE=1 SV=2	bocks	3871.97	0.00258131	6.66666e-07
CG12156-PA OS=Drosophila melanogaster GN=Rab39 PE=1 SV=1	Rab39	6480.36	0.00405022	6.25e-07
Fat-body protein 1 OS=Drosophila melanogaster GN=Fbp1 PE=2 SV=2	Fbp1	1337.91	0.00083619	6.25e-07
Arginine kinase OS=Drosophila melanogaster GN=Argk PE=2 SV=2	Argk	4267.07	0.00251004	5.88235e-07
Protein disulfide-isomerase (Fragment) OS=Drosophila melanogaster GN=ERp60 PE=1 SV=1	ERp60	3071.92	0.00180701	5.88235e-07
CDGSH iron-sulfur domain-containing protein 2 homolog OS=Drosophila melanogaster GN=CG1458 PE=2 SV=1	CG1458	11627.9	0.00683995	5.88235e-07
Peptidyl-prolyl cis-trans isomerase OS=Drosophila melanogaster GN=Cyp1 PE=1 SV=2	Cyp1	7302.24	0.0040568	5.55555e-07
CG34207 OS=Drosophila melanogaster GN=CG34207 PE=4 SV=1	CG34207	14778.3	0.00821018	5.55555e-07
CG16753-PA OS=Drosophila melanogaster GN=CG16753 PE=1 SV=1	CG16753	10214	0.00486381	4.7619e-07
Pre-mRNA-splicing factor Syf2 OS=Drosophila melanogaster GN=Syf2 PE=2 SV=1	Syf2	8295.63	0.00377074	4.54545e-07
Cleavage and polyadenylation specificity factor subunit CG7185 OS=Drosophila melanogaster GN=CG7185 PE=1 SV=2	CG7185	3237.16	0.00140746	4.34782e-07
PP2A-B', isoform D OS=Drosophila melanogaster GN=PP2A-B' PE=1 SV=1	PP2A-B'	3057.7	0.00132943	4.34782e-07
CG9990, isoform F OS=Drosophila melanogaster GN=CG9990-RA PE=1 SV=1	CG9990-RA	2810.63	0.0011711	4.16666e-07
Protein suppressor of underreplication OS=Drosophila melanogaster GN=SuUR PE=1 SV=3	SuUR	2324.29	0.000929714	4e-07
CG6801-PA OS=Drosophila melanogaster GN=l(3)j2D3 PE=1 SV=1	l(3)j2D3	5803.57	0.00223214	3.84615e-07
CG5180, isoform B OS=Drosophila melanogaster GN=CG5180 PE=1 SV=1	CG5180	6537.59	0.00251446	3.84615e-07
Probable RNA 3'-terminal phosphate cyclase-like protein OS=Drosophila melanogaster GN=Rtc1 PE=2 SV=3	Rtc1	7132.67	0.00237756	3.33333e-07
Sc2 OS=Drosophila melanogaster GN=Sc2 PE=1 SV=1	Sc2	10538.6	0.0029274	2.77778e-07
RRP15-like protein OS=Drosophila melanogaster GN=CG3817 PE=1 SV=1	CG3817	12824.6	0.00320616	2.5e-07
Probable small nuclear ribonucleoprotein Sm D1 OS=Drosophila melanogaster GN=SmD1 PE=1 SV=1	SmD1	31907.2	0.00725163	2.27273e-07
Heterochromatin protein 5, isoform B OS=Drosophila melanogaster GN=HP5 PE=1 SV=1	HP5	4857.51	0.00107945	2.22222e-07
CG14641 OS=Drosophila melanogaster GN=CG14641 PE=1 SV=1	CG14641	10818.8	0.00212134	1.96078e-07
CG9799 OS=Drosophila melanogaster GN=CG9799 PE=1 SV=1	CG9799	5028.53	0.000967024	1.92308e-07
Protein SPT2 homolog OS=Drosophila melanogaster GN=CG5815 PE=1 SV=1	CG5815	10051.8	0.001523	1.51515e-07
CG12301 OS=Drosophila melanogaster GN=CG12301 PE=1 SV=2	CG12301	7668.89	0.00112778	1.47059e-07
Deubiquitinating apoptotic inhibitor, isoform A OS=Drosophila melanogaster GN=DUBAI PE=2 SV=1	DUBAI	11592.4	0.00105385	9.09091e-08
Glutamate [NMDA] receptor subunit 1 OS=Drosophila melanogaster GN=Nmdar1 PE=1 SV=1	Nmdar1	10693.3	0.000891107	8.33333e-08
Eag-like K[+] channel, isoform B OS=Drosophila melanogaster GN=Elk PE=4 SV=1	Elk	15575.2	0.000707965	4.54545e-08
GH01161p OS=Drosophila melanogaster GN=Traf6 PE=1 SV=1	Traf6	297343	0.00185839	6.25e-09
