# Supplementary material for: The Mi-2 nucleosome remodeler and the Rpd3 histone deacetylase are involved in piRNA-guided heterochromatin formation
Source: Nat Commun. 2020 Jun 4;11:2818. doi: 10.1038/s41467-020-16635-5 (PMC7272611; doi:10.1038/s41467-020-16635-5)
Supplement: Supplementary file 6 — Source Data [file 41467_2020_16635_MOESM6_ESM.zip]

Archive with 8 entries (8 files):
- DATA SOURCE/Supplementary_Data_set_1.pdf
- DATA SOURCE/supplementary_data_set_2.xlsx
- DATA SOURCE/supplementary_data_set_3.xlsx
- DATA SOURCE/supplementary_data_set_4.xlsx
- DATA SOURCE/supplementary_data_set_5.xlsx
- DATA SOURCE/supplementary_data_set_6.xlsx
- DATA SOURCE/supplementary_data_set_7.xlsx
- DATA SOURCE/supplementary_data_set_8.xlsx
