# Supplementary material for: The Mi-2 nucleosome remodeler and the Rpd3 histone deacetylase are involved in piRNA-guided heterochromatin formation
Source: Nat Commun. 2020 Jun 4;11:2818. doi: 10.1038/s41467-020-16635-5 (PMC7272611; doi:10.1038/s41467-020-16635-5)
Supplement: Supplementary file 6 — Source Data [file 41467_2020_16635_MOESM6_ESM.zip › DATA SOURCE/supplementary_data_set_2.xlsx]

## Sheet: Feuil1
Figure 1c
	preys
	RL-Piwi	RL-MEP-1	RL-Mi-2	RL-Rpd3	RL- mCherry
FLAG-FFL-Gtsf1	325.668	218.838	270.886	160.994	0.974202
	224.918	160.545	238.608	213.4	0.426091
	248.501	148.313	225.236	174.954	0.689639
	488.654	161.744	231.772	271.444	1.91007
mean	321.935	172.36	241.626	205.198	1
SEM	85.2258	23.2392	14.6301	37.2242	0.455034
