# Supplementary material for: The Mi-2 nucleosome remodeler and the Rpd3 histone deacetylase are involved in piRNA-guided heterochromatin formation
Source: Nat Commun. 2020 Jun 4;11:2818. doi: 10.1038/s41467-020-16635-5 (PMC7272611; doi:10.1038/s41467-020-16635-5)
Supplement: Supplementary file 6 — Source Data [file 41467_2020_16635_MOESM6_ESM.zip › DATA SOURCE/supplementary_data_set_3.xlsx]

## Sheet: Figure 3c
Figure 3c
	Tabor	gypsy	mdg1	ex				Tabor	gypsy	mdg1	ex
sictrl_1	1.04	0.907117	0.915501	0.871678		sictrl	mean	1	1	1	1
sictrl_2	0.892	0.885088	0.985737	0.953497			sd	0.072	0.13853	0.0658414	0.11655
sictrl_3	1.068	1.20779	1.09876	1.17483		siMEP1	mean	1.324	4.62447	8.43945	8.07692
siMEP1_1	1.256	3.93102	9.25188	7.84615			sd	0.0853333	0.8021	1.4869	0.300699
siMEP1_2	1.452	5.82762	9.85737	8.52797		siMi2	mean	2.04933	2.86055	5.25404	9.34266
siMEP1_3	1.264	4.11477	6.2091	7.85664			sd	0.144889	0.146437	0.424112	0.2331
siMi2_1	2.26	3.08021	4.80517	9.31469		siRpd3	mean	1.77119	2.33011	4.5655	2.81851
siMi2_2	2.056	2.71118	5.8902	9.69231			sd	0.331728	0.649256	0.440121	0.589232
siMi2_3	1.832	2.79026	5.06674	9.02098		sipiwi	mean	5.6	5.17196	71.7653	4.2028
siRpd3_1	1.63295	1.91486	3.91051	2.67332			sd	0.68	0.786996	10.4449	0.638695
siRpd3_2	1.41185	1.77148	4.56031	2.07985
siRpd3_3	2.26879	3.304	5.22568	3.70236
sipiwi_1	5.388	4.8726	67.5888	3.81818
sipiwi_2	4.792	4.29082	60.2745	3.62937
sipiwi_3	6.62	6.35245	87.4327	5.16084

## Sheet: Figure 3d
Figure 3d
H3K9me3-ChIP qPCR
	gypsyChIP	mdg1ChIP	ex	krimp				gypsyChIP	mdg1ChIP	ex	krimp
sictrl_K9me3_1	1.73927	1.52795	1.4931	0.110633		sictrl_K9me3	mean	1.92408	1.60955	1.61266	0.107478
sictrl_K9me3_2	1.93322	1.60646	1.6116	0.145343			sd	0.123203	0.0564555	0.0804169	0.0273469
sictrl_K9me3_3	2.09974	1.69423	1.73329	0.0664574		siMi2_K9me3	mean	1.14338	1.31413	0.345536	0.0932171
siMi2_K9me3_1	1.43938	1.66323	0.442657	0.107478			sd	0.22164	0.23273	0.064747	0.00950711
siMi2_K9me3_2	1.17984	1.29667	0.332941	0.0916379		siMEP1_K9me3	mean	0.737858	0.82178	0.393086	0.0916379
siMi2_K9me3_3	0.81092	0.982494	0.261011	0.0805357			sd	0.0416247	0.0352684	0.0274723	0.00700368
siMEP1_K9me3_1	0.679654	0.794182	0.433675	0.102143		SiRpd3_K9me3	mean	1.09203	1.08366	0.432671	0.0805357
siMEP1_K9me3_2	0.733626	0.874683	0.351877	0.0857932			sd	0.0562101	0.0680511	0.0583338	0.00754722
siMEP1_K9me3_3	0.800295	0.796476	0.393705	0.0869771
SiRpd3_K9me3_1	1.00772	1.18573	0.520171	0.0916454
SiRpd3_K9me3_2	1.17554	0.987969	0.354081	0.0692149
SiRpd3_K9me3_3	1.09284	1.07727	0.42376	0.0807469

## Sheet: Figure 3e
Figure 3e
H3-ChIP qPCR
	gypsyChIP	mdg1ChIP	ex	krimp				gypsyChIP	mdg1ChIP	ex	krimp
sictrl_H3_1	1.00656	1.05378	0.918556	0.592494		sictrl_H3	mean	1.14079	0.981423	0.914884	0.550992
sictrl_H3_2	1.10547	1.02051	1.02326	0.654833			sd	0.113025	0.0742994	0.0746957	0.0968948
sictrl_H3_3	1.31032	0.869974	0.80284	0.40565		siMi2_H3	mean	1.12439	0.968881	1.0931	0.605332
siMi2_H3_1	1.45914	1.21917	1.40741	0.550992			sd	0.223359	0.16686	0.209541	0.0362263
siMi2_H3_2	0.789355	0.725777	0.794273	0.612373		SiMEP1_H3	mean	1.00278	0.952892	0.802218	0.612373
siMi2_H3_3	1.12468	0.961694	1.07761	0.65263			sd	0.0514216	0.0752276	0.0326379	0.106948
SiMEP1_H3_1	1.00965	0.875729	0.821735	0.772795		SiRpd3_H3	mean	1.06204	0.89065	1.01351	0.65263
SiMEP1_H3_2	1.07305	0.917214	0.753261	0.484846			sd	0.0587237	0.0534329	0.125466	0.126501
SiMEP1_H3_3	0.925647	1.06573	0.831657	0.579479
SiRpd3_H3_1	1.06149	0.970799	1.20171	0.743393
SiRpd3_H3_2	1.15012	0.829158	0.830998	0.462879
SiRpd3_H3_3	0.974499	0.871993	1.00783	0.751618

## Sheet: Figure 3f
Figure 3f
H3K9ace-ChIP qPCR
	gypsyChIP	mdg1ChIP	ex	krimp				gypsyChIP	mdg1ChIP	ex	krimp
sictrl_K9ace_1	0.0576132	0.0263979	0.131057	0.300453		sictrl_K9ace	mean	0.0493259	0.0301014	0.0949309	0.253401
sictrl_K9ace_2	0.0463811	0.0271201	0.0930873	0.237383			sd	0.00552481	0.00445649	0.0240839	0.0313679
sictrl_K9ace_3	0.0439835	0.0367861	0.0606488	0.222367		simi2_K9ace	mean	0.128465	0.046647	0.171983	0.268676
siMi2_K9ace_1	0.144043	0.0578948	0.207067	0.288361			sd	0.02033	0.0074985	0.0233898	0.0131236
siMi2_K9ace_2	0.0979696	0.0371165	0.149832	0.264266		SiMEP1_K9ace	mean	0.32885	0.0551081	0.4084	0.264266
simi2_K9Ac_3	0.143381	0.0449298	0.159049	0.253401			sd	0.0205201	0.00671148	0.0240627	0.0111349
SiMEP1_K9ace_1	0.29807	0.0499208	0.413465	0.258055		SiRpd3_K9ace	mean	0.155243	0.0695285	0.216132	0.288361
SiMEP1_K9ace_2	0.343025	0.0502283	0.43943	0.253774			sd	0.0295662	0.0173667	0.0258568	0.0331708
SiMEP1_K9ace_3	0.345456	0.0651754	0.372306	0.280968
SiRpd3_K9ace_1	0.178974	0.0754943	0.254917	0.338118
SiRpd3_K9ace_2	0.175861	0.0896128	0.207601	0.264198
SiRpd3_K9ace_3	0.110893	0.0434784	0.185878	0.262769
