# Supplementary material for: The Mi-2 nucleosome remodeler and the Rpd3 histone deacetylase are involved in piRNA-guided heterochromatin formation
Source: Nat Commun. 2020 Jun 4;11:2818. doi: 10.1038/s41467-020-16635-5 (PMC7272611; doi:10.1038/s41467-020-16635-5)
Supplement: Supplementary file 6 — Source Data [file 41467_2020_16635_MOESM6_ESM.zip › DATA SOURCE/supplementary_data_set_4.xlsx]

## Sheet: Figure 4b
Figure 4b
	lacZ	Tabor	gypsy	mdg1				lacZ	Tabor	gypsy	mdg1
tjG4_shMEP1_1	43.5927	1.54869	3.92126	2.38759		tjG4_shMEP1	mean	46.5675	1.95916	6.47244	2.64838
tjG4_shMEP1_2	49.4279	2.14869	7.46457	2.61691			sd	1.98322	0.273647	1.70079	0.194844
tjG4_shMEP1_3	46.6819	2.1801	8.0315	2.94065		tjG4_shMi2	mean	40.9703	2.3466	3.0689	3.08453
tjG4_shMi2_1	39.1579	1.74346	2.65748	2.56295			sd	1.74828	0.402094	0.47769	0.641487
tjG4_shMi2_2	40.1602	2.88377	3.78543	4.04676		tjG4_shpiwi	mean	200.801	11.8325	42.5866	25.3822
tjG4_shMi2_3	43.5927	2.41257	2.76378	2.64388			sd	13.0435	2.82024	9.47113	6.70564
tjG4_shpiwi_1	183.638	12.3455	28.5472	29.8516		tjG4_shwhite	mean	1	1	1	1
tjG4_shpiwi_2	198.398	7.60209	42.4193	15.3237			sd	0.0198322	0.263176	0.223097	0.340528
tjG4_shpiwi_3	220.366	15.5497	56.7933	30.9712
tjG4_shwhite_1	1.02975	0.851309	0.844488	0.848471
tjG4_shwhite_2	0.995423	0.753927	0.820866	0.640737
tjG4_shwhite_3	0.974828	1.39476	1.33465	1.51079

## Sheet: Figure 4c
Figure 4c
	lacZ	Tabor	gypsy	mdg1				lacZ	Tabor	gypsy	mdg1
tjG4tubG80_shMEP1_1	7.34536	1.05219	5.29615	0.742331		tjG4tubG80_shMEP1	mean	11.8299	0.979655	3.98846	1.12127
tjG4tubG80_shMEP1_2	13.067	0.971252	3.99231	1.1184			sd	2.98969	0.0483562	0.874359	0.254533
tjG4tubG80_shMEP1_3	15.0773	0.915524	2.67692	1.50307		tjG4tubG80_shMi2	mean	14.1237	1.74259	2.91923	2.45194
tjG4tubG80_shMi2_1	11.366	1.60548	3.15	2.22086			sd	3.41924	0.297803	0.197436	0.545331
tjG4tubG80_shMi2_2	19.2526	1.43299	2.62308	1.86503		tjG4tubG80_shpiwi	mean	147.165	12.4149	71.3462	34.4744
tjG4tubG80_shMi2_3	11.7526	2.1893	2.98462	3.26994			sd	30.756	1.99617	6.05128	7.4983
tjG4tubG80_shpiwi_1	146.134	12.4458	71.2308	40.2147		tjG4tubG80_shwhite	mean	1	1	1	1
tjG4tubG80_shpiwi_2	102.062	9.42061	62.3846	23.227			sd	0.19244	0.194309	0.202564	0.253579
tjG4tubG80_shpiwi_3	193.299	15.3782	80.4231	39.9816
tjG4tubG80_shwhite_1	0.71134	0.708536	0.696154	0.619632
tjG4tubG80_shwhite_2	1.24485	1.17691	1.00769	1.2454
tjG4tubG80_shwhite_3	1.04381	1.11455	1.29615	1.13497
