# Supplementary material for: The Mi-2 nucleosome remodeler and the Rpd3 histone deacetylase are involved in piRNA-guided heterochromatin formation
Source: Nat Commun. 2020 Jun 4;11:2818. doi: 10.1038/s41467-020-16635-5 (PMC7272611; doi:10.1038/s41467-020-16635-5)
Supplement: Supplementary file 6 — Source Data [file 41467_2020_16635_MOESM6_ESM.zip › DATA SOURCE/supplementary_data_set_5.xlsx]

## Sheet: Figure 5b
Figure 5b
	sictrl	siMEP1	siMi2	siRpd3	siPiwi			sictrl	siMEP1	siMi2	siRpd3	siPiwi
apiRNA/GFP	0.457169	0.744557	0.639803	0.904459	0.775236		min.	0.457169	0.744557	0.639803	0.904459	0.775236
	0.514948	0.751085	0.689716	0.928105	0.777126		Q1	0.521976	0.75163	0.696975	0.93272	0.784824
	0.543061	0.753266	0.71875	0.946565	0.807918		median	0.545181	0.7652	0.720395	0.954174	0.826246
	0.547301	0.777135	0.722039	0.961783	0.844575		Q3	0.551001	0.778826	0.761627	0.980642	0.926072
	0.552235	0.77939	0.774823	0.986928	0.953237		max.	0.621816	0.790447	0.778369	1.08397	0.991007
	0.621816	0.790447	0.778369	1.08397	0.991007

## Sheet: Figure 5c
Figure 5c
	GFP-ctrl	apiRNA						GFP-ctrl	apiRNA
sictrl_1	0.0180572	0.0108053				sictrl	mean	0.0199166	0.0112282
sictrl_2	0.0213323	0.0113952					sd	0.00123965	0.00028195
sictrl_3	0.0203604	0.0114842				siMEP-1	mean	0.0172532	0.0133458
siMEP1_1	0.0175717	0.0137091					sd	0.000459974	0.000242201
siMEP1_2	0.0176245	0.0132384				siMi-2	mean	0.013517	0.0107591
siMEP1_3	0.0165632	0.0130899					sd	0.00190002	0.000549497
siMi2_1	0.010667	0.0111465				sipiwi	mean	0.0168503	0.014088
siMi2_2	0.0155031	0.00993488					sd	0.00177533	0.000404979
siMi2_3	0.0143809	0.011196				siRpd3	mean	0.0146984	0.0139215
sipiwi_1	0.0174079	0.0135089					sd	0.0010908	0.000990077
sipiwi_2	0.0141873	0.0140597
sipiwi_3	0.0189558	0.0146955
siRpd3_1	0.0130622	0.0142006
siRpd3_2	0.0152879	0.0151275
siRpd3_3	0.0157451	0.0124364

## Sheet: Figure 5d
Figure 5d
H3K9me3-ChIP qPCR
	sictrl	siMEP1	sipiwi
apiRNA/GFP	2.17897	0.682155	1.07959
	1.98658	1.04149	0.79951
	2.91386	1.40221	0.85653
mean	2.3598	1.04195	0.911877
sd	0.489374	0.360029	0.148016
