# Supplementary material for: The Mi-2 nucleosome remodeler and the Rpd3 histone deacetylase are involved in piRNA-guided heterochromatin formation
Source: Nat Commun. 2020 Jun 4;11:2818. doi: 10.1038/s41467-020-16635-5 (PMC7272611; doi:10.1038/s41467-020-16635-5)
Supplement: Supplementary file 6 — Source Data [file 41467_2020_16635_MOESM6_ESM.zip › DATA SOURCE/supplementary_data_set_6.xlsx]

## Sheet: Figure 6b
Figure 6b
	bait: FLAG-FFL-Su(var)2-10					mean	SEM
RL-MEP-1	503.765	661.467	450.87	424.217		510.079	75.6937
RL-MEP-1ΔCter	181.528	195.297	73.5208	192.068		160.603	43.5413
RL-MEP-1ΔNter	424.294	335.19	552.367	332.222		411.018	77.3122
RL-Mi-2	354.07	250.04	321.936	214.563		285.152	52.8509
RL-SetDB1	319.337	159.075	227.421	182.499		222.083	51.2961
RL-mCherry	3.41858	0.241974	0.893176	0.989489		1.3858	1.01639

## Sheet: Figure 6d
Figure 6d
	GFP				GFP
LacI_1	0.0280588		LacI	mean	0.0256117
LacI_2	0.0278989			sd	0.00315618
LacI_3	0.0208774		LacI_MEP1	mean	0.00478599
LacI_MEP1_1	0.00470618			sd	5.32054e-05
LacI_MEP1_2	0.00480635
LacI_MEP1_3	0.00484544

## Sheet: Figure 6e
Figure 6e
	mean Ct LacI	mean Ct LacI-MEP-1			LacI relative to H3	LacI-MEP-1 relative to H3				LacI %H3	LacI-MEP-1 %H3
H3K9ace_ChIP qPCR_1	27.3966	28.1461		H3K9ace-ChIP qPCR	0.0741642	0.0154361	Calculation : 2 (CtH3-CtH3K9ace)		H3K9ace-ChIP qPCR	0.102881	0.017581	mean
H3K9ace_ChIP qPCR_2	26.4976	28.9141			0.0975196	0.0198591				0.0227188	0.00151878	s.e.m
H3K9ace_ChIP qPCR_3	26.363	29.7254			0.136959	0.0174476			H3K9me3-ChIP qPCR
H3K9me3_ChIP qPCR_1	28.4937	25.7765		H3K9me3-ChIP qPCR	0.0346688	0.0797749	Calculation : 2 (CtH3-CtH3K9me3)			0.0219605	0.0797166	mean
H3K9me3_ChIP qPCR_2	28.6813	27.103			0.0214647	0.0696834				0.00847219	0.00668881	s.e.m
H3K9me3_ChIP qPCR_3	30.1755	27.3635			0.00974805	0.0896915
H3_ChIP qPCR_1	23.6435	22.1286
H3_ChIP qPCR_2	23.1394	23.26
H3_ChIP qPCR_3	23.4948	23.8846
