# Supplementary material for: The Mi-2 nucleosome remodeler and the Rpd3 histone deacetylase are involved in piRNA-guided heterochromatin formation
Source: Nat Commun. 2020 Jun 4;11:2818. doi: 10.1038/s41467-020-16635-5 (PMC7272611; doi:10.1038/s41467-020-16635-5)
Supplement: Supplementary file 6 — Source Data [file 41467_2020_16635_MOESM6_ESM.zip › DATA SOURCE/supplementary_data_set_7.xlsx]

## Sheet: Supplementary figure 3b
Supplementary figure 3b
	sictrl			sipiwi				sictrl	sipiwi
piwi	0.796428	0.939771	1.2638	0.101116	0.0735386	0.103557	mean	1	0.0927371
							sd	0.239436	0.0166712
	sictrl			siMEP-1				sictrl	siMEP-1
MEP-1	0.917561	0.984677	1.09776	0.469813	0.456941	0.482685	mean	1	0.469813
							sd	0.0910731	0.0128716
	sictrl			siMi-2				sictrl	siMi-2
Mi-2	0.961341	0.955905	1.08275	0.357898	0.289037	0.333434	mean	1	0.326789
							sd	0.071719	0.0349082
	sictrl			siRpd3				sictrl	siRpd3
Rpd3	1.00446	1.08929	0.90625	0.425595	0.409226	0.504464	mean	1	0.446429
							sd	0.0915995	0.0509224
	sictrl			siMTA1				sictrl	siMTA1
MTA1-like	0.97426	1.13379	0.89195	0.18454	0.232068	0.175285	mean	1	0.197298
							sd	0.122957	0.0304655
	sictrl			siMBD				sictrl	siMBD
MBD-like	1.11679	0.744526	1.13869	0.161105	0.139208	0.203962	mean	1	0.168092
							sd	0.221518	0.032938

## Sheet: Supplementary figure 3d
Supplementary figure 3d
	blood	mdg1	gypsy	stalker2	ex				blood	mdg1	gypsy	stalker2	ex
sictrl_1	0.0864539	0.0328377	0.175132	0.0363448	0.00366089		sictrl	mean	0.0916333	0.0328586	0.209964	0.0375466	0.00397757
sictrl_2	0.0776732	0.0341879	0.236223	0.0433852	0.00417091			sd	0.0127597	0.000886187	0.0232216	0.00389239	0.000211121
sictrl_3	0.110773	0.0315502	0.218538	0.0329098	0.00410091		siMTA1	mean	0.0895557	0.0358911	0.18837	0.0424476	0.00373105
siMTA1_1	0.0779918	0.0338535	0.192658	0.0458067	0.00379329			sd	0.009377	0.00187344	0.00638654	0.0022394	6.07888e-05
siMTA1_2	0.087054	0.0351185	0.193663	0.0400249	0.00363987		siMBD	mean	0.121575	0.0341862	0.163699	0.0576605	0.00295785
siMTA1_3	0.103621	0.0387013	0.178791	0.0415112	0.00376			sd	0.0115441	0.00851295	0.0520279	0.0153729	0.000391983
siMBD_1	0.107479	0.0262583	0.115432	0.0460577	0.00277496
siMBD_2	0.118354	0.0293447	0.133924	0.0462039	0.00255277
siMBD_3	0.138891	0.0469556	0.241741	0.0807198	0.00354583
