# Supplementary material for: The Mi-2 nucleosome remodeler and the Rpd3 histone deacetylase are involved in piRNA-guided heterochromatin formation
Source: Nat Commun. 2020 Jun 4;11:2818. doi: 10.1038/s41467-020-16635-5 (PMC7272611; doi:10.1038/s41467-020-16635-5)
Supplement: Supplementary file 6 — Source Data [file 41467_2020_16635_MOESM6_ESM.zip › DATA SOURCE/supplementary_data_set_8.xlsx]

## Sheet: Supplementary figure 4a
Supplementary figure 4a
													Log2
	miR-34	piRidefix	piRTabor	piRtj			miR-34	piRidefix	piRTabor	piRtj			mir34	piRidefix	piRTabor	piRtj
sictrl	0.93719	0.630682	0.576779	0.81913		min.	0.93719	0.630682	0.576779	0.81913		min.	-0.0935864	-0.665016	-0.793909	-0.287835
	0.952941	0.727273	0.675439	1		Q1	0.960574	0.762251	0.720062	1.04745		Q1	-0.0580319	-0.391661	-0.473807	0.0668748
	0.983471	0.867188	0.853933	1.18978		median	1.00014	1.01017	1.01249	1.19054		median	0.000200369	0.0145986	0.0179114	0.251619
	1.01681	1.15315	1.17105	1.1913		Q3	1.04124	1.31954	1.40315	1.21343		Q3	0.0583009	0.400033	0.488672	0.279092
	1.04938	1.375	1.48052	1.22081		max.	1.06702	1.58559	1.73377	1.45435		max.	0.0935864	0.665016	0.793909	0.540377
	1.06702	1.58559	1.73377	1.45435
siMEP-1	0.986777	1.00568	1.17978	1.20379		min.	0.986777	1.00568	1.17978	1.20379		min.	-0.0192042	0.00817393	0.238512	0.267585
	1.00336	1.125	1.25094	1.21327		Q1	1.01575	1.15767	1.2836	1.26481		Q1	0.0225433	0.211225	0.360192	0.338921
	1.05291	1.25568	1.38158	1.41943		median	1.05703	1.31925	1.39116	1.47478		median	0.0800211	0.399715	0.476293	0.560496
	1.06116	1.38281	1.40075	1.53012		Q3	1.07453	1.50586	1.44887	1.53916		Q3	0.10371	0.590587	0.53493	0.62214
	1.07899	1.54688	1.46491	1.54217		max.	1.13228	1.59459	1.64035	1.80422		max.	0.179225	0.67319	0.714004	0.851373
	1.13228	1.59459	1.64035	1.80422
siMi-2	1.4595	0.9375	0.981273	0.822289		min.	1.4595	0.9375	0.981273	0.822289		min.	0.545478	-0.0931094	-0.0272729	-0.282282
	1.47769	1.0625	0.991228	0.971564		Q1	1.47927	1.06715	1.0307	0.972508		Q1	0.564888	0.0937566	0.0436269	-0.0402183
	1.48403	1.08108	1.14912	0.975339		median	1.49328	1.27101	1.30833	1.10514		median	0.578482	0.345975	0.387724	0.144228
	1.50252	1.46094	1.46753	1.23494		Q3	1.54362	1.62875	1.56913	1.71454		Q3	0.626317	0.703763	0.649965	0.777822
	1.55732	1.68468	1.603	1.87441		max.	1.57672	1.94886	1.7013	2.38253		max.	0.656926	0.962633	0.766636	1.25249
	1.57672	1.94886	1.7013	2.38253
sipiwi	0.662185	0.0746847	0.0318831	0.146087		min.	0.662185	0.0746847	0.0318831	0.146087		min.	-0.594694	-3.74304	-4.97106	-2.7751
	0.66843	0.0755682	0.0347807	0.156522		Q1	0.675044	0.0810902	0.0375087	0.159854		Q1	-0.566946	-3.62433	-4.73663	-2.64517
	0.694885	0.0976562	0.0456929	0.169851		median	0.798682	0.100781	0.0485932	0.174098		median	-0.324306	-3.3107	-4.3631	-2.52203
	0.902479	0.103906	0.0514935	0.178344		Q3	0.913855	0.110436	0.053005	0.178344		Q3	-0.129963	-3.17872	-4.23773	-2.48727
	0.917647	0.112613	0.0535088	0.178344		max.	0.962963	0.11982	0.0792208	0.191083		max.	-0.0544478	-3.06106	-3.65798	-2.38773
	0.962963	0.11982	0.0792208	0.191083
siRpd3	1.27272	1.09607	1.00667	1.00742		min.	1.27272	1.09607	1.00667	1.00742		min.	0.347916	0.132336	0.00958544	0.0106712
	1.28248	1.10409	1.03031	1.0505		Q1	1.2885	1.10464	1.05042	1.11965		Q1	0.365692	0.143581	0.0709634	0.163043
	1.30656	1.10632	1.11075	1.32709		median	1.3187	1.11037	1.11264	1.41599		median	0.399118	0.151035	0.153987	0.50181
	1.33084	1.11441	1.11453	1.50489		Q3	1.46017	1.30379	1.13416	1.57103		Q3	0.546135	0.382713	0.181621	0.651709
	1.50328	1.36692	1.1407	1.59307		max.	1.5148	1.38465	1.22977	1.80651		max.	0.599132	0.469521	0.298384	0.853206
	1.5148	1.38465	1.22977	1.80651

## Sheet: Supplementary figure 4b
Supplementary figure 4b
	flamR1ext2	flamR4			flamR1ext2	flamR4
sictrl	0.802817	0.849699		min.	0.802817	0.849699
	0.825581	0.907816		Q1	0.869186	0.914857
	1	0.935982		median	1	1.00219
	1	1.0684		Q3	1.15845	1.09326
	1.21127	1.10155		max.	1.24561	1.17689
	1.24561	1.17689
siMEP-1	0.765258	0.790831		min.	0.765258	0.790831
	0.953216	0.982206		Q1	0.95716	0.991165
	0.968992	1.01804		median	0.98062	1.03351
	0.992248	1.04897		Q3	1.12834	1.1111
	1.17371	1.13181		max.	1.20188	1.16619
	1.20188	1.16619
siMi2	1.12791	1.44072		min.	1.12791	1.44072
	1.34109	1.60172		Q1	1.34593	1.60851
	1.36047	1.62887		median	1.36333	1.64046
	1.3662	1.65206		Q3	1.55986	1.77118
	1.62441	1.81089		max.	1.64789	1.83668
	1.64789	1.83668
siRpd3	0.690377	0.849057		min.	0.690377	0.849057
	0.845283	0.92986		Q1	0.868272	0.953465
	0.937238	1.02428		median	0.955412	1.04636
	0.973585	1.06843		Q3	1.02662	1.08786
	1.0443	1.09434		max.	1.0795	1.14151
	1.0795	1.14151
sipiwi	0.568075	0.659026		min.	0.568075	0.659026
	0.627907	0.695876		Q1	0.646369	0.715317
	0.701754	0.773639		median	0.704678	0.788955
	0.707602	0.80427		Q3	0.747323	0.814947
	0.760563	0.818505		max.	0.947368	0.960854
	0.947368	0.960854
